# Supplementary material for: Molecular Signature of Aluminum Hydroxide Adjuvant in Ovine PBMCs by Integrated mRNA and microRNA Transcriptome Sequencing
Source: Front Immunol. 2018 Oct 23;9:2406. doi: 10.3389/fimmu.2018.02406 (PMC6206264; doi:10.3389/fimmu.2018.02406)
Supplement: Supplementary file 1 [file Table_1.XLSX]

## Sheet: Hoja1
Table S1: Vaccines used, vaccination schedule and aluminum content.
Vaccine number	Commercial name	Manufacturer	Antigen/s	Inoculation day	mg of Al per dose#
1	Heptavac P Plus	MSD Animal Health S.L.	Pasteurella multocida, Mannheimia haemolytica, Clostridium spp.	0, 23, 233	7.5
2	Autogenous vaccine	Exopol	Staphylococcus aureus spp. Anaerobius	44, 69, 349	1.64
3	Vanguard R	Zoetis	Rabies virus	98	1.03
4	Agalaxipra	Hipra	Mycoplasma agalactiae	129, 146	6.76
5	Ovivac CS	Hipra	Chlamydophila abortus, Salmonella abortus ovis	209, 233	5.60
6	Autogenous vaccine	Exopol	Corynebacterium pseudotuberculosis	254, 272	1.32
7	Bluevac-1	CZ Veterinaria S.A.	Bluetongue virus serotype 1	293, 329	4.18
8	Bluevac-4	CZ Veterinaria S.A.	Bluetongue virus serotype 4	293, 329	4.16
9	Bluevac BTV 8	CZ Veterinaria S.A.	Bluetongue virus serotype 8	449, 470	4.40
# Aluminum content was established by inductively coupled plasma atomic emission spectrometry and calculated per total dose.
