# Supplementary material for: Molecular Signature of Aluminum Hydroxide Adjuvant in Ovine PBMCs by Integrated mRNA and microRNA Transcriptome Sequencing
Source: Front Immunol. 2018 Oct 23;9:2406. doi: 10.3389/fimmu.2018.02406 (PMC6206264; doi:10.3389/fimmu.2018.02406)
Supplement: Supplementary file 2 [file Table_2.XLSX]

## Sheet: mRNA
Table S2: List of the selected genes and miRNAs and the corresponding primer sequences for the validation of the RNA-seq.
Gene	GenBank	Primer code	Bases	Sequence (5´-3´)	Amplicon size
Target Genes
CNTLN	XM_015093231.1	CNTLN-F	22	CACTGTTCTCAATCACTCCATC	97
		CNTLN-R	22	TTCAGAATCACTGCTTTCACTC
EGR2	XM_004021395.3	EGR2-F	17	CACGTCGGTGACCATTT	86
		EGR2-R	19	TGTTGATCATGCCATCTCC
GPRC5C	XM_015098975.1	GPRC5C-F	17	AGTGCCAACTCCACCCT	86
		GPRC5C-R	18	GGGACTGAGCCTTCCTTG
HGF	XM_012176562.2	HGF-F	20	TCAAGTGCAAGGACCTAAGA	93
		HGF-R	21	CAACTCGGATGTTTGGATCAG
NRXN2	XM_015103168.1	NRXN2-F	21	GCATTATCTGGTGACCATCTC	81
		NRXN2-R	20	GAGCCCAGCATAGTGTAATC
SAMD4B	XM_015100576.1	SAMD4B-F	19	CAGCCCTCTTCTCACAGAT	75
		SAMD4B-R	21	TGACATTCTGAGACTCCAAGT
SKAP2	XM_015095341.1	SKAP2-F	20	ACCACACCACAGGAGATAAA	90
		SKAP2-R	22	ATGACAGTTCATCAGAAAGAGC
TREM1	XM_012100643.2	TREM1-F	20	CTCTTCGTTCCAGCCAGAAG	75
		TREM1-R	19	CCTCTGTGATTGCCAGTGT
WDR5B	XM_004002975.3	WDR5B-F	20	GCTCATTCTGACCCAGTTTC	88
		WDR5B-R	22	AGATTCGACAGACACCATCATA
Reference Genes
GAPDH	NM_001190390.1	GAPDH-F a	23	GGCGTGAACCACGAGAAGTATAA	119
		GAPDH-R	19	CCCTCCACGATGCCAAAGT
ATPase	NM_ 001009360	ATPase-F a	23	GACTTGAACCGAGGCTTAACAAC	51
		ATPase-R	21	TCTGGCTAGGATCTCAGCAGC
ACTB	NM_001009784.2	ACTB-F	21	ATGTTTGAGACCTTCAACACC	95
		ACTB-R	17	TCCATCACGATGCCAGT
TFRC	XM_004003001.2	TFRC-F	20	GAGCTGGACCTGAACTATGA	96
		TFRC-R	22	CAGACCCATATCCCTTATGTCT
a Larruskain A et al. Comp Immunol Microbiol Infect Dis. 2013;36(4):405-413.
All other primers have been designed in this work.

## Sheet: miRNA
Table S2: List of the selected genes and miRNAs and the corresponding primer sequences for the validation of the RNA-seq.
Target miRNA	Sequence (5´-3´)	Assay product number (Quiagen)
oar-let-7b	UGAGGUAGUAGGUUGUGUGGU	YP02115207
oar-miR-19b	UGUGCAAAUCCAUGCAAAACUGA	YP00204450
oar-miR-25	AUUGCACUUGUCUCGGUCUGA	YP02110541
Reference miRNA
oar-miR-30d	UGUAAACAUCCCCGACUGG	YP02110767
oar-mir-191	CAACGGAAUCCCAAAAGCAGCU	YP00205972
U6 snRNA	─	YP00203907
