# Supplementary material for: Molecular Signature of Aluminum Hydroxide Adjuvant in Ovine PBMCs by Integrated mRNA and microRNA Transcriptome Sequencing
Source: Front Immunol. 2018 Oct 23;9:2406. doi: 10.3389/fimmu.2018.02406 (PMC6206264; doi:10.3389/fimmu.2018.02406)
Supplement: Supplementary file 3 [file Table_3.XLSX]

## Sheet: DEGs
Table S3: Total expressed genes detected using Total RNA-seq in three different comparisons. Genes with FDR-adjusted P values of ≤ 0.05 in the three programs (edgeR, DESeq2 and limma) are highlighted. Only values obtained in edgeR are shown.
									Vaccine Tf VS Vaccine T0			Adjuvant Tf VS Adjuvant T0			Adjuvant Tf VS Vaccine Tf
Ensembl ID	Gene name	Description	Chromosome	Start position	End position	Strand	Gene biotype	logCPM	logFC	FDR	significant	logFC	FDR	significant	logFC	FDR	significant
ENSOARG00000000016	COX1	Cytochrome c oxidase subunit 1	MT	5332	6876	1	protein_coding	8.56906	-0.379266	0.398685	0	-0.837024	0.150848	0	-0.457758	0.658756	0
ENSOARG00000000022	ATP6	ATP synthase subunit a	MT	7936	8614	1	protein_coding	6.24383	0.144542	0.756443	0	-0.649075	0.223126	0	-0.793616	0.355995	0
ENSOARG00000000032	ND5	NADH-ubiquinone oxidoreductase chain 5	MT	11754	13574	1	protein_coding	7.12593	0.460038	0.421321	0	-1.38435	0.0554096	0	-1.84439	0.0914743	0
ENSOARG00000000033	ND6	NADH-ubiquinone oxidoreductase chain 6	MT	13558	14085	-1	protein_coding	4.31524	-0.11112	0.863908	0	-2.41583	0.000698869	1	-2.30471	0.0219534	0
ENSOARG00000000035	CYTB	cytochrome b (mitochondrion)	MT	14159	15298	1	protein_coding	8.49586	-0.0298486	0.956917	0	-0.878469	0.128481	0	-0.84862	0.367755	0
ENSOARG00000000038	FIBP	FGF1 intracellular binding protein	21	43305834	43310013	-1	protein_coding	5.79951	0.302111	0.301429	0	0.339786	0.38122	0	0.0376747	0.963563	0
ENSOARG00000000040	ACBD3	acyl-CoA binding domain containing 3	12	27330462	27367202	-1	protein_coding	5.92906	0.336534	0.202914	0	0.183476	0.635881	0	-0.153059	0.826528	0
ENSOARG00000000043	RAB11FIP2	RAB11 family interacting protein 2	22	37237300	37276264	-1	protein_coding	5.12632	-0.268583	0.345016	0	-0.492024	0.180576	0	-0.223441	0.748837	0
ENSOARG00000000048	PIGS	phosphatidylinositol glycan anchor biosynthesis class S	11	19638691	19651175	-1	protein_coding	4.85042	-0.395482	0.119643	0	0.190539	0.61014	0	0.586021	0.292409	0
ENSOARG00000000056	AGTRAP	angiotensin II receptor associated protein	12	40063820	40068934	-1	protein_coding	3.34574	0.254619	0.368116	0	-0.347426	0.337648	0	-0.602045	0.283995	0
ENSOARG00000000058			JH922951.1	480	710	-1	protein_coding	4.25235	0.606852	0.0216703	0	0.561837	0.127928	0	-0.0450149	0.957463	0
ENSOARG00000000065			20	48534771	48569655	-1	protein_coding	5.60399	0.106023	0.712936	0	0.602291	0.0614864	0	0.496268	0.352781	0
ENSOARG00000000070			JH922205.1	12040	12918	-1	protein_coding	3.92732	-0.449678	0.227485	0	-0.76521	0.128481	0	-0.315532	0.739592	0
ENSOARG00000000073			JH922083.1	20910	21698	1	protein_coding	1.77916	0.141032	0.7237	0	0.702112	0.14774	0	0.56108	0.491801	0
ENSOARG00000000077			JH923637.1	244	732	-1	protein_coding	3.62994	0.293531	0.411835	0	0.760252	0.0859136	0	0.466721	0.541614	0
ENSOARG00000000078	KIT	v-kit Hardy-Zuckerman 4 feline sarcoma viral oncogene homolog precursor	6	70189729	70234612	1	protein_coding	4.29542	-1.32533	0.0125132	0	-1.22302	0.118579	0	0.102315	0.951849	0
ENSOARG00000000080	CEP131	centrosomal protein 131	11	50661874	50675650	1	protein_coding	3.72841	0.0320629	0.937057	0	0.500576	0.253234	0	0.468513	0.523019	0
ENSOARG00000000082	MARCH5	membrane associated ring-CH-type finger 5	22	13512354	13545451	1	protein_coding	5.30368	0.241766	0.399855	0	-0.186866	0.63887	0	-0.428632	0.484985	0
ENSOARG00000000085	ARHGAP28	Rho GTPase activating protein 28	23	40133087	40272234	1	protein_coding	2.85057	-0.261253	0.434763	0	-0.181595	0.7035	0	0.0796581	0.93297	0
ENSOARG00000000087			JH923864.1	21	1807	1	protein_coding	3.72727	-0.0810706	0.823241	0	-1.05051	0.00840287	1	-0.969443	0.117062	0
ENSOARG00000000089	GTF3C1	general transcription factor IIIC subunit 1	24	25010620	25089541	-1	protein_coding	7.7056	0.329995	0.210395	0	0.520464	0.127582	0	0.190469	0.772215	0
ENSOARG00000000090	AP1M1	adaptor related protein complex 1 mu 1 subunit	5	6540563	6569348	-1	protein_coding	6.51388	0.179498	0.493628	0	0.557428	0.0792363	0	0.37793	0.481645	0
ENSOARG00000000092	SHISA5	shisa family member 5	19	51312712	51331447	1	protein_coding	5.21635	-0.270303	0.332336	0	-0.509556	0.153822	0	-0.239253	0.717023	0
ENSOARG00000000095			9	76238586	76252134	1	protein_coding	7.85429	-0.275717	0.501055	0	-0.625186	0.220522	0	-0.349469	0.709705	0
ENSOARG00000000096	BCLAF1	BCL2 associated transcription factor 1	8	61293172	61313162	-1	protein_coding	7.56335	-0.0938209	0.807206	0	-0.830319	0.0461256	1	-0.736498	0.277039	0
ENSOARG00000000099	TOP3A	topoisomerase (DNA) III alpha	11	33899133	33917905	1	protein_coding	5.86677	0.161621	0.535504	0	0.688465	0.0238757	1	0.526844	0.296432	0
ENSOARG00000000100	MED8	mediator complex subunit 8	1	17840228	17843738	-1	protein_coding	3.53571	-0.3328	0.187763	0	-0.037404	0.928398	0	0.295396	0.625047	0
ENSOARG00000000101			AMGL01125412.1	3362	3921	-1	protein_coding	4.83158	-0.806888	0.00510211	0	0.546606	0.178594	0	1.35349	0.0190872	1
ENSOARG00000000103			26	25589855	25612631	-1	protein_coding	4.13679	-0.0160839	0.963724	0	-0.122222	0.782725	0	-0.106138	0.894851	0
ENSOARG00000000106	VRK1	vaccinia related kinase 1	18	60336286	60405148	1	protein_coding	5.39402	-0.536041	0.0680186	0	-0.656438	0.107089	0	-0.120397	0.887736	0
ENSOARG00000000109	SLAIN1	SLAIN motif family member 1	10	53317825	53368551	1	protein_coding	4.31975	0.00154303	0.998421	0	-0.281946	0.59707	0	-0.283489	0.765285	0
ENSOARG00000000110	SMURF1	SMAD specific E3 ubiquitin protein ligase 1	24	37110700	37133651	1	protein_coding	5.18584	0.908404	0.00351224	1	-0.154433	0.759384	0	-1.06284	0.11081	0
ENSOARG00000000113	FAM204A	family with sequence similarity 204 member A	22	37543328	37573876	-1	protein_coding	6.27917	0.314088	0.234503	0	-0.281122	0.441135	0	-0.59521	0.289096	0
ENSOARG00000000114			AMGL01121377.1	1	17144	1	protein_coding	3.95287	-0.146989	0.72943	0	-0.671591	0.169541	0	-0.524602	0.514058	0
ENSOARG00000000115			14	57187783	57193973	1	protein_coding	2.02425	-0.327351	0.245662	0	-0.47505	0.27888	0	-0.147699	0.869192	0
ENSOARG00000000117	HERC3	HECT and RLD domain containing E3 ubiquitin protein ligase 3	6	36005466	36125662	-1	protein_coding	8.03473	0.0111156	0.979178	0	-0.593438	0.160334	0	-0.604554	0.392875	0
ENSOARG00000000125	DYNLT3	dynein light chain Tctex-type 3	X	35123598	35132630	-1	protein_coding	4.3953	0.248661	0.671718	0	-0.443884	0.561733	0	-0.692546	0.564577	0
ENSOARG00000000128	C11orf68	chromosome 11 open reading frame 68	21	43333614	43335051	-1	protein_coding	4.15281	0.404771	0.113067	0	0.838466	0.0114984	1	0.433695	0.447121	0
ENSOARG00000000129	EEF1D	elongation factor 1-delta	9	14066880	14071946	1	protein_coding	7.50758	0.560272	0.124976	0	0.508676	0.301238	0	-0.0515954	0.961521	0
ENSOARG00000000134			14	57343338	57428222	-1	protein_coding	5.59974	-0.621919	0.0468289	0	-0.521805	0.241102	0	0.100113	0.916526	0
ENSOARG00000000135	PBX2	PBX homeobox 2	20	26330411	26335636	1	protein_coding	5.89029	0.379999	0.132731	0	-0.0474876	0.905664	0	-0.427487	0.448008	0
ENSOARG00000000137	HMGN4	high mobility group nucleosomal binding domain 4	20	30504529	30516219	-1	protein_coding	1.97219	0.800579	0.00299576	1	0.219996	0.610987	0	-0.580583	0.379635	0
ENSOARG00000000139	PURG	purine rich element binding protein G	26	25766845	25805723	-1	protein_coding	1.99132	-0.638548	0.0165878	0	-0.8395	0.052791	0	-0.200952	0.816844	0
ENSOARG00000000142	HSPA8	heat shock protein family A (Hsp70) member 8	15	33230597	33237578	-1	protein_coding	9.842	0.0123392	0.978365	0	-0.0237577	0.966325	0	-0.0360969	0.971499	0
ENSOARG00000000147			4	111658500	111681279	1	protein_coding	3.97486	0.958711	0.000173537	1	1.28729	0.000330644	1	0.328576	0.60687	0
ENSOARG00000000151	LNPK	lunapark, ER junction formation factor	2	133005922	133093926	1	protein_coding	4.92776	-0.738525	0.00789711	1	-1.01877	0.0109392	1	-0.280245	0.710502	0
ENSOARG00000000154			14	57662402	57676295	1	protein_coding	2.70409	-0.630845	0.0129029	0	-1.03407	0.0118037	1	-0.40322	0.581159	0
ENSOARG00000000156	PRKCD	protein kinase C delta	19	47735253	47762970	-1	protein_coding	7.59716	0.386243	0.120172	0	0.27228	0.434632	0	-0.113963	0.86875	0
ENSOARG00000000157	DRAP1	DR1 associated protein 1	21	43335823	43337721	1	protein_coding	4.04888	0.238347	0.461886	0	0.185761	0.680303	0	-0.052586	0.954182	0
ENSOARG00000000161			4	51411738	51468375	-1	protein_coding	6.74859	0.347844	0.250483	0	-0.537751	0.170209	0	-0.885595	0.14489	0
ENSOARG00000000163	WRN	Werner syndrome RecQ like helicase	26	25806567	25924951	1	protein_coding	6.01614	-0.424115	0.066359	0	-0.309754	0.34381	0	0.114361	0.865053	0
ENSOARG00000000170	ATP5G3	ATP synthase, H+ transporting, mitochondrial Fo complex subunit C3 (subunit 9)	2	133814093	133816722	1	protein_coding	5.47078	-0.303211	0.265627	0	0.00191632	0.99676	0	0.305128	0.63029	0
ENSOARG00000000175	SOCS3	suppressor of cytokine signaling 3	11	52828414	52829103	1	protein_coding	5.64216	1.01235	0.00268154	1	-0.846635	0.0677323	0	-1.85899	0.00280663	0
ENSOARG00000000176	AATF	apoptosis antagonizing transcription factor	11	12886982	12998104	1	protein_coding	5.44976	-0.670115	0.00243832	1	-0.0865305	0.818268	0	0.583584	0.25995	0
ENSOARG00000000184	CAMK4	calcium/calmodulin dependent protein kinase IV	5	107540852	107812560	1	protein_coding	8.35598	-0.0592603	0.91102	0	-0.141947	0.822582	0	-0.0826869	0.947564	0
ENSOARG00000000185	DPF3	double PHD fingers 3	7	81041076	81269268	-1	protein_coding	2.15755	-0.466224	0.244674	0	-0.118162	0.848998	0	0.348063	0.722778	0
ENSOARG00000000187	API5	apoptosis inhibitor 5	15	71627685	71653594	1	protein_coding	6.39509	0.101528	0.7876	0	-0.786991	0.0580749	0	-0.888519	0.171439	0
ENSOARG00000000189			26	27130803	27155204	1	protein_coding	3.69121	-1.32081	0.0700614	0	-3.88042	0.000345349	1	-2.55961	0.0912336	0
ENSOARG00000000191	SULT1C4	sulfotransferase family 1C member 4	3	61762112	61769403	1	protein_coding	3.96823	0.449424	0.155412	0	0.118216	0.807965	0	-0.331207	0.658756	0
ENSOARG00000000192			14	57685819	57703801	1	protein_coding	4.37559	-0.68332	0.0119593	1	-0.949501	0.0149196	1	-0.266181	0.720584	0
ENSOARG00000000193	CADPS2	calcium dependent secretion activator 2	4	86747428	87115385	-1	protein_coding	1.33447	0.22994	0.476522	0	0.0835074	0.873504	0	-0.146433	0.871827	0
ENSOARG00000000194	ATF2	activating transcription factor 2	2	133841980	133908859	1	protein_coding	6.91408	-0.95616	2.32471e-05	1	-1.22121	0.000243749	1	-0.265051	0.663371	0
ENSOARG00000000196			9	14073117	14076214	1	protein_coding	3.67054	-0.122121	0.734891	0	-0.554306	0.176667	0	-0.432184	0.526067	0
ENSOARG00000000197	VPS50	VPS50, EARP/GARPII complex subunit	4	10482484	10618561	1	protein_coding	6.12907	-0.426627	0.121742	0	-0.749778	0.0414226	1	-0.323151	0.628159	0
ENSOARG00000000201	RNF219	ring finger protein 219	10	54246346	54286076	-1	protein_coding	4.98269	-0.255445	0.398766	0	-0.0916557	0.837443	0	0.163789	0.831538	0
ENSOARG00000000202			JH922464.1	2574	3230	1	protein_coding	3.37484	-0.304599	0.391992	0	0.504053	0.272764	0	0.808652	0.268904	0
ENSOARG00000000205	CIAPIN1	cytokine induced apoptosis inhibitor 1	14	24863386	24875606	-1	protein_coding	4.55198	-0.277276	0.301429	0	0.433202	0.211073	0	0.710478	0.192534	0
ENSOARG00000000213	ZNF212	zinc finger protein 212	4	111703384	111706780	1	protein_coding	4.04027	0.0622992	0.850887	0	1.0306	0.00305741	1	0.968301	0.0675142	0
ENSOARG00000000216	ACTR5	ARP5 actin related protein 5 homolog	13	67152455	67175574	1	protein_coding	5.16834	-0.296916	0.241552	0	0.503422	0.124118	0	0.800337	0.116909	0
ENSOARG00000000218			5	49802878	49882050	1	protein_coding	4.60987	0.476913	0.0884819	0	-0.043864	0.924496	0	-0.520777	0.408245	0
ENSOARG00000000220	LIN9	lin-9 DREAM MuvB core complex component	12	27413871	27501659	-1	protein_coding	4.05387	-0.883948	0.00317601	1	-0.875973	0.0470716	1	0.00797507	0.992833	0
ENSOARG00000000221			14	57774773	57784650	-1	protein_coding	1.87957	-0.692933	0.0889095	0	-1.11052	0.0543952	0	-0.417591	0.697167	0
ENSOARG00000000226	STARD4	StAR related lipid transfer domain containing 4	5	107832742	107841390	-1	protein_coding	2.87973	-0.517936	0.0382675	0	-0.0443835	0.923886	0	0.473552	0.457062	0
ENSOARG00000000227			7	81374139	81390120	1	protein_coding	4.64182	0.204097	0.508431	0	0.495559	0.185572	0	0.291462	0.67077	0
ENSOARG00000000229			26	27186666	27309473	1	protein_coding	7.69574	-2.05237	0.00146741	1	-4.07514	3.70001e-05	1	-2.02278	0.156682	0
ENSOARG00000000230	SKI	SKI proto-oncogene	12	48571511	48625093	-1	protein_coding	7.69289	0.141583	0.661011	0	0.741738	0.0369833	1	0.600154	0.318652	0
ENSOARG00000000239			12	78970333	78985034	1	protein_coding	4.06421	0.343937	0.181766	0	0.396253	0.245845	0	0.0523162	0.945495	0
ENSOARG00000000242	COQ9	coenzyme Q9	14	24875640	24887592	1	protein_coding	3.89813	-0.126767	0.69365	0	0.589915	0.109613	0	0.716682	0.227644	0
ENSOARG00000000244			2	234395541	234403556	1	protein_coding	3.9308	-0.0375081	0.91863	0	0.559042	0.149973	0	0.59655	0.344313	0
ENSOARG00000000248	SLC6A6	solute carrier family 6 member 6	19	57634590	57680153	-1	protein_coding	7.23104	0.765687	0.00355182	1	0.344343	0.364559	0	-0.421344	0.499032	0
ENSOARG00000000250			6	6177567	6177770	1	protein_coding	3.67899	0.114247	0.716428	0	0.0753607	0.858741	0	-0.0388868	0.961027	0
ENSOARG00000000257	SKIL	SKI like proto-oncogene	1	215079468	215103090	-1	protein_coding	6.14231	1.06977	0.00363458	0	-0.279391	0.623856	0	-1.34916	0.0868961	0
ENSOARG00000000258	BAIAP2	BAI1 associated protein 2	11	50728317	50769136	-1	protein_coding	5.28484	1.91899	2.4457e-12	1	0.289444	0.486725	0	-1.62954	0.00149564	1
ENSOARG00000000261	EIF3I	eukaryotic translation initiation factor 3 subunit I	2	234402630	234410047	-1	protein_coding	5.8619	-0.211172	0.455376	0	0.236714	0.519238	0	0.447886	0.446147	0
ENSOARG00000000263	SZT2	SZT2, KICSTOR complex subunit	1	17855538	17900010	1	protein_coding	6.70316	0.0780715	0.803776	0	0.689624	0.0363123	1	0.611553	0.261597	0
ENSOARG00000000264			JH923143.1	3699	11067	1	protein_coding	4.62232	0.94382	0.000371753	1	0.588126	0.110472	0	-0.355693	0.584413	0
ENSOARG00000000266	BCL11B	B-cell CLL/lymphoma 11B	18	62847216	62930960	-1	protein_coding	8.43659	0.30771	0.38556	0	1.22681	0.0038841	1	0.919101	0.18364	0
ENSOARG00000000267			AMGL01130197.1	3901	4874	-1	protein_coding	3.87617	0.430707	0.267164	0	0.548973	0.288552	0	0.118266	0.913242	0
ENSOARG00000000269	RASGEF1B	RasGEF domain family member 1B	6	95833905	96508928	-1	protein_coding	7.62327	0.184635	0.666662	0	-1.5008	0.00268036	1	-1.68543	0.0129118	1
ENSOARG00000000270	ZFYVE1	zinc finger FYVE-type containing 1	7	81396284	81438182	-1	protein_coding	5.64354	-0.702887	0.00545551	1	-0.407508	0.273349	0	0.295379	0.653039	0
ENSOARG00000000275			6	8877258	8877956	1	protein_coding	3.13549	-0.0776699	0.884005	0	-0.0246725	0.972277	0	0.0529974	0.966497	0
ENSOARG00000000276	WIPF1	WAS/WASL interacting protein family member 1	2	134365412	134391803	1	protein_coding	6.25421	-0.20693	0.545716	0	-0.895426	0.027772	0	-0.688497	0.298694	0
ENSOARG00000000281	TMEM234	transmembrane protein 234	2	234410506	234414512	1	protein_coding	3.08255	-0.239899	0.424952	0	0.0562096	0.898805	0	0.296109	0.658756	0
ENSOARG00000000284	ZNF777	zinc finger protein 777	4	111802118	111829406	-1	protein_coding	4.44127	0.127951	0.730505	0	0.705123	0.0772596	0	0.577172	0.399085	0
ENSOARG00000000285	INSR	insulin receptor	5	13733596	13879145	-1	protein_coding	5.73263	-0.00368099	0.992372	0	0.487441	0.228324	0	0.491122	0.459423	0
ENSOARG00000000286	GOLGA4	golgin A4	19	10718920	10821792	1	protein_coding	6.73816	-0.72571	0.00514092	1	-0.911123	0.0141074	1	-0.185414	0.801091	0
ENSOARG00000000288	ECI2	enoyl-CoA delta isomerase 2	20	48971787	48985956	1	protein_coding	4.00915	-0.60187	0.0374341	0	-0.384341	0.365077	0	0.217528	0.782714	0
ENSOARG00000000294	CACUL1	CDK2 associated cullin domain 1	22	37908608	37973789	-1	protein_coding	6.35397	0.34598	0.256935	0	-0.0494068	0.917707	0	-0.395386	0.561078	0
ENSOARG00000000298	GPR155	G protein-coupled receptor 155	2	134451917	134490199	1	protein_coding	4.65071	0.0945418	0.801027	0	-0.393303	0.365338	0	-0.487844	0.495919	0
ENSOARG00000000299			14	57943069	58131608	-1	protein_coding	2.75951	-1.25082	9.39e-06	1	-0.736628	0.091996	0	0.514195	0.493901	0
ENSOARG00000000301	FAM32A	family with sequence similarity 32 member A	5	6575257	6580518	-1	protein_coding	4.72564	0.482749	0.0814469	0	-0.168774	0.689574	0	-0.651522	0.285298	0
ENSOARG00000000302	POLR2C	RNA polymerase II subunit C	14	24890157	24897562	1	protein_coding	5.97536	1.05937	4.5711e-07	1	0.868924	0.00361524	1	-0.190449	0.738807	0
ENSOARG00000000304	ACKR3	atypical chemokine receptor 3	1	4400644	4401732	-1	protein_coding	2.19738	0.644582	0.0758508	0	1.18278	0.0117621	1	0.538201	0.520816	0
ENSOARG00000000307	SMOX	spermine oxidase	13	50288586	50301291	-1	protein_coding	4.35119	-0.165155	0.696878	0	0.478667	0.338704	0	0.643822	0.425054	0
ENSOARG00000000310	ZNF331	zinc finger protein 331	14	58166969	58177613	-1	protein_coding	4.41614	0.215031	0.477952	0	0.406726	0.281454	0	0.191695	0.79275	0
ENSOARG00000000315	POLR3F	RNA polymerase III subunit F	13	37656302	37667898	1	protein_coding	4.1807	0.698158	0.00512135	1	-0.119183	0.779274	0	-0.817341	0.14489	0
ENSOARG00000000316	KIAA1109	KIAA1109	17	35025779	35178756	-1	protein_coding	8.21936	-0.507296	0.0764683	0	-1.09637	0.00438554	1	-0.589072	0.36108	0
ENSOARG00000000318			11	27434978	27447265	1	protein_coding	3.57763	-0.439794	0.118254	0	0.735257	0.0468017	0	1.17505	0.0306823	0
ENSOARG00000000319	RBM25	RNA binding motif protein 25	7	81474497	81517560	1	protein_coding	8.00329	0.435337	0.112107	0	-0.5694	0.123008	0	-1.00474	0.067109	0
ENSOARG00000000320	PRKCI	protein kinase C iota	1	215139340	215208204	-1	protein_coding	3.14807	-0.201568	0.5651	0	-0.757112	0.0831506	0	-0.555544	0.454269	0
ENSOARG00000000321	IDE	insulin degrading enzyme	22	13608417	13669967	-1	protein_coding	5.44334	-0.903203	0.00127237	1	-1.14766	0.00484888	1	-0.244453	0.752291	0
ENSOARG00000000322	MIEF2	mitochondrial elongation factor 2	11	33921859	33925961	-1	protein_coding	2.98274	1.42678	1.23405e-05	1	1.30643	0.00340778	1	-0.12035	0.901185	0
ENSOARG00000000324	SCRN3	secernin 3	2	134497203	134528586	-1	protein_coding	3.73974	-0.803344	0.00195297	1	-1.48176	0.000100927	1	-0.678412	0.273645	0
ENSOARG00000000326			12	48647064	48653966	1	protein_coding	3.02718	0.0652081	0.862696	0	0.963489	0.0156627	1	0.898281	0.152952	0
ENSOARG00000000329	SRFBP1	serum response factor binding protein 1	5	29278341	29334417	-1	protein_coding	4.01895	-1.18577	7.06044e-07	1	-1.57059	1.46613e-05	1	-0.384816	0.544248	0
ENSOARG00000000333	ADAMTS7	ADAM metallopeptidase with thrombospondin type 1 motif 7	18	29375835	29423578	1	protein_coding	2.40429	0.920369	0.00236641	1	1.10771	0.00731719	1	0.187342	0.82372	0
ENSOARG00000000336	GCC2	GRIP and coiled-coil domain containing 2	3	61775662	61808773	1	protein_coding	6.53815	-0.228756	0.366353	0	-0.346636	0.291692	0	-0.11788	0.859915	0
ENSOARG00000000337	MAP3K5	mitogen-activated protein kinase kinase kinase 5	8	61577863	61807090	-1	protein_coding	7.56714	-0.394784	0.149345	0	-0.672975	0.0611349	0	-0.27819	0.677319	0
ENSOARG00000000338	ABCA2	ATP binding cassette subfamily A member 2	JH921894.1	40046	55878	1	protein_coding	6.47127	0.15078	0.626228	0	1.10077	0.00201211	1	0.949994	0.0822408	0
ENSOARG00000000339			2	134527994	134564827	1	protein_coding	5.44158	0.298985	0.342584	0	-0.318516	0.439865	0	-0.6175	0.341343	0
ENSOARG00000000340	ELOB	elongin B	24	2254105	2257982	1	protein_coding	5.71973	0.591806	0.0309834	1	0.354966	0.362784	0	-0.23684	0.739974	0
ENSOARG00000000341	RNPEP	arginyl aminopeptidase	12	78996222	79007748	1	protein_coding	4.2679	0.286611	0.285553	0	0.803617	0.0174802	1	0.517005	0.360464	0
ENSOARG00000000344	PLXDC2	plexin domain containing 2	13	20372178	20811742	1	protein_coding	5.60956	-0.985016	0.0025794	1	-0.397129	0.436955	0	0.587887	0.47106	0
ENSOARG00000000345	GRAMD1B	GRAM domain containing 1B	15	33605559	33794217	1	protein_coding	4.42621	1.23123	0.00531395	1	0.201306	0.783578	0	-1.02993	0.304461	0
ENSOARG00000000347	TRRAP	transformation/transcription domain associated protein	24	37140796	37227404	-1	protein_coding	9.10282	0.53227	0.0552118	0	0.955163	0.0087547	1	0.422892	0.507822	0
ENSOARG00000000349	FUT10	fucosyltransferase 10	26	27772233	27839701	-1	protein_coding	2.71484	-0.193066	0.590943	0	0.175301	0.722987	0	0.368367	0.635285	0
ENSOARG00000000356	ZNF746	zinc finger protein 746	4	111856705	111874103	-1	protein_coding	4.86694	0.470014	0.0686523	0	0.655142	0.0558887	0	0.185129	0.783002	0
ENSOARG00000000357	NCOR2	nuclear receptor corepressor 2	17	50846719	51047632	1	protein_coding	8.55529	0.136828	0.672737	0	0.32168	0.408871	0	0.184852	0.799519	0
ENSOARG00000000358	PSEN1	presenilin 1	7	81529149	81597599	1	protein_coding	7.65384	0.142767	0.672742	0	-0.600784	0.118041	0	-0.743552	0.226476	0
ENSOARG00000000361			JH922624.1	21	1782	1	protein_coding	2.39841	0.37861	0.32973	0	0.891727	0.05985	0	0.513117	0.537223	0
ENSOARG00000000362	NUP107	nucleoporin 107	3	150809405	151035873	-1	protein_coding	7.07086	0.203924	0.456837	0	-0.225984	0.523887	0	-0.429908	0.446737	0
ENSOARG00000000363	LLGL1	LLGL1, scribble cell polarity complex component	11	33926714	33953494	-1	protein_coding	5.79141	0.710561	0.00314754	1	0.851743	0.0112909	1	0.141182	0.83574	0
ENSOARG00000000369	ECHS1	enoyl-CoA hydratase, short chain 1	22	50733609	50740406	1	protein_coding	4.36672	-0.323536	0.252127	0	0.292634	0.448615	0	0.61617	0.306686	0
ENSOARG00000000371			X	121999296	122000115	1	protein_coding	2.45903	0.425576	0.211916	0	0.49094	0.281062	0	0.065364	0.949343	0
ENSOARG00000000372	RBM26	RNA binding motif protein 26	10	54918357	54994260	-1	protein_coding	7.30276	-0.542691	0.0373208	0	-0.827755	0.0207834	1	-0.285064	0.668035	0
ENSOARG00000000373	CCSER2	coiled-coil serine rich protein 2	25	38897217	39056721	1	protein_coding	7.48607	0.377088	0.18358	0	-0.166686	0.684361	0	-0.543774	0.374892	0
ENSOARG00000000374			AMGL01125976.1	246	4574	-1	protein_coding	9.32969	0.0787236	0.853318	0	-0.267643	0.590352	0	-0.346366	0.67945	0
ENSOARG00000000378	TCEAL8	transcription elongation factor A like 8	X	122038906	122039483	1	protein_coding	2.71239	-0.457384	0.245246	0	-1.13447	0.0372218	1	-0.677089	0.456524	0
ENSOARG00000000380			11	27451572	27455340	-1	protein_coding	2.92722	-0.533637	0.0925346	0	0.909056	0.0354043	1	1.44269	0.0192181	0
ENSOARG00000000381			19	47798272	47835571	1	protein_coding	4.68369	-0.278477	0.300108	0	0.291891	0.417035	0	0.570368	0.314383	0
ENSOARG00000000382	PEX7	peroxisomal biogenesis factor 7	8	61807965	61916494	1	protein_coding	4.44111	-0.0613953	0.875834	0	-0.170719	0.709467	0	-0.109324	0.901185	0
ENSOARG00000000384	MAK16	MAK16 homolog	26	27853654	27862256	1	protein_coding	3.64366	-0.597195	0.0217959	0	-0.42293	0.27821	0	0.174265	0.817587	0
ENSOARG00000000388			6	36191044	36192928	1	protein_coding	2.30025	0.15178	0.612959	0	-0.165406	0.683761	0	-0.317186	0.624602	0
ENSOARG00000000392	GPRIN3	GPRIN family member 3	6	35511293	35513635	1	protein_coding	2.99584	-0.825554	0.00373156	1	-0.036895	0.943132	0	0.788659	0.236913	0
ENSOARG00000000394	CCDC102A	coiled-coil domain containing 102A	14	24931676	24942837	-1	protein_coding	3.72856	0.21992	0.520703	0	0.700411	0.087021	0	0.480491	0.494465	0
ENSOARG00000000395	TTI2	TELO2 interacting protein 2	26	27862770	27870635	-1	protein_coding	4.4333	0.618212	0.0115805	0	0.725377	0.0321468	0	0.107165	0.882056	0
ENSOARG00000000399	TBC1D2B	TBC1 domain family member 2B	18	29428283	29515082	-1	protein_coding	5.80407	0.255116	0.396496	0	0.324698	0.409169	0	0.0695828	0.933504	0
ENSOARG00000000400	IQCC	IQ motif containing C	2	234420779	234423294	-1	protein_coding	2.24973	-0.284215	0.465992	0	-0.01855	0.975977	0	0.265665	0.779885	0
ENSOARG00000000401	SETD3	SET domain containing 3	18	63073872	63149731	-1	protein_coding	7.11581	-0.0146325	0.9674	0	0.444914	0.23871	0	0.459546	0.469031	0
ENSOARG00000000405	PPP1R16B	protein phosphatase 1 regulatory subunit 16B	13	67238843	67316553	1	protein_coding	7.54061	0.790017	0.00464574	1	1.35094	0.000356675	1	0.560919	0.38437	0
ENSOARG00000000407			14	58266792	58271596	-1	protein_coding	6.28218	0.282118	0.486379	0	0.232481	0.66987	0	-0.0496362	0.962769	0
ENSOARG00000000410	EI24	EI24, autophagy associated transmembrane protein	AMGL01127579.1	697	6027	1	protein_coding	2.37675	-0.870181	0.00181808	1	-0.188812	0.676569	0	0.681369	0.298586	0
ENSOARG00000000411	TIGD2	tigger transposable element derived 2	6	35640664	35642235	-1	protein_coding	2.946	-1.13042	0.00493825	1	-1.11278	0.0750196	0	0.0176473	0.989958	0
ENSOARG00000000412	PAPLN	papilin, proteoglycan like sulfated glycoprotein	7	81614733	81646466	1	protein_coding	3.32494	0.906173	0.00166914	1	0.0274004	0.957807	0	-0.878773	0.167482	0
ENSOARG00000000413	CHMP6	charged multivesicular body protein 6	11	50811968	50815819	-1	protein_coding	3.99415	0.41393	0.122196	0	0.854365	0.014632	1	0.440435	0.463765	0
ENSOARG00000000414	HYI	hydroxypyruvate isomerase (putative)	1	17897426	17900012	-1	protein_coding	1.85572	0.280602	0.362297	0	0.650825	0.0897939	0	0.370223	0.583178	0
ENSOARG00000000415	RNF122	ring finger protein 122	26	27894452	27902670	-1	protein_coding	4.22445	0.814733	0.00121865	1	0.993034	0.0053622	1	0.178301	0.799145	0
ENSOARG00000000416			JH923016.1	4675	7333	1	protein_coding	2.90471	0.177349	0.560953	0	0.604393	0.0864481	0	0.427044	0.480672	0
ENSOARG00000000417	S100A9	S100 calcium binding protein A9	1	102297137	102299291	1	protein_coding	6.35426	1.09264	4.47584e-05	1	-1.3519	0.000340712	1	-2.44454	6.81914e-08	1
ENSOARG00000000418	PHC3	polyhomeotic homolog 3	1	215239784	215311459	1	protein_coding	7.26443	-0.323155	0.266887	0	-0.474134	0.20616	0	-0.150978	0.843498	0
ENSOARG00000000420	NDFIP2	Nedd4 family interacting protein 2	10	55066451	55134798	1	protein_coding	6.3322	0.794364	0.0517565	0	-0.661119	0.246618	0	-1.45548	0.0840311	0
ENSOARG00000000422	PRKCZ	protein kinase C zeta	12	48656821	48684256	-1	protein_coding	3.87316	-0.46874	0.111659	0	0.400445	0.337061	0	0.869185	0.165747	0
ENSOARG00000000423			20	30543817	30551949	-1	protein_coding	3.754	-0.156231	0.66494	0	0.188904	0.69104	0	0.345135	0.654164	0
ENSOARG00000000428	COPS5	COP9 signalosome subunit 5	9	43996882	44014900	-1	protein_coding	4.3905	-0.723195	0.00707836	1	-1.13108	0.00357424	1	-0.407886	0.546282	0
ENSOARG00000000429	MROH6	maestro heat like repeat family member 6	9	14078157	14082347	1	protein_coding	1.54376	0.28612	0.488328	0	1.16266	0.0145957	1	0.876544	0.269474	0
ENSOARG00000000432	S100A12	S100 calcium binding protein A12	1	102311556	102312291	-1	protein_coding	7.01358	1.22581	3.16556e-05	1	-1.56028	0.000172413	1	-2.78609	1.91759e-08	1
ENSOARG00000000439	KIAA0556	KIAA0556	24	25089816	25321497	1	protein_coding	5.76746	-0.0877891	0.778257	0	0.335902	0.33627	0	0.423691	0.463841	0
ENSOARG00000000443			14	58280886	58289700	-1	protein_coding	6.38193	0.0748662	0.803604	0	0.18893	0.593033	0	0.114064	0.86724	0
ENSOARG00000000446	LIMS1	LIM zinc finger domain containing 1	3	61818671	61896589	1	protein_coding	7.06781	0.596919	0.0187227	1	0.237999	0.528804	0	-0.35892	0.554358	0
ENSOARG00000000450	S100A8	S100 calcium binding protein A8	1	102332237	102332680	-1	protein_coding	6.33258	0.945417	0.00350488	1	-1.9545	1.64995e-05	1	-2.89992	1.05311e-07	1
ENSOARG00000000451			2	134649142	134814062	1	protein_coding	6.06264	-0.487812	0.0610965	0	-0.728613	0.0393382	1	-0.240801	0.721599	0
ENSOARG00000000458	SFMBT1	Scm-like with four mbt domains 1	19	47861509	47970530	1	protein_coding	6.6136	0.102528	0.767836	0	-0.288797	0.476429	0	-0.391325	0.554976	0
ENSOARG00000000460	WAPL	WAPL cohesin release factor	25	40750796	40825441	-1	protein_coding	7.36733	0.0200079	0.956917	0	-0.586972	0.124568	0	-0.60698	0.330572	0
ENSOARG00000000462	NUMB	NUMB, endocytic adaptor protein	7	81648720	81772312	-1	protein_coding	7.09195	-0.292101	0.467939	0	-1.59997	0.00126107	1	-1.30787	0.0806231	0
ENSOARG00000000467			JH922360.1	5452	7125	-1	protein_coding	4.228	0.588077	0.115418	0	-0.248287	0.661463	0	-0.836363	0.286701	0
ENSOARG00000000469	SP3	Sp3 transcription factor	2	134926165	134971836	1	protein_coding	7.92778	-0.0693402	0.895365	0	-1.41354	0.00980279	1	-1.3442	0.10956	0
ENSOARG00000000472	SEC62	SEC62 homolog, preprotein translocation factor	1	215419030	215450061	-1	protein_coding	5.42416	-0.757116	0.0019269	1	-1.2444	0.0004351	1	-0.487285	0.417257	0
ENSOARG00000000473	ADGRG5	adhesion G protein-coupled receptor G5	14	24960829	24989519	1	protein_coding	7.1087	1.02102	0.000765128	1	1.09531	0.00786006	1	0.074286	0.937073	0
ENSOARG00000000479	TTC17	tetratricopeptide repeat domain 17	15	71664213	71788841	1	protein_coding	7.60758	0.0388717	0.905805	0	-0.390091	0.256623	0	-0.428963	0.453786	0
ENSOARG00000000480			20	13876968	13911663	-1	protein_coding	4.9279	-0.369983	0.23673	0	0.29254	0.510158	0	0.662523	0.322018	0
ENSOARG00000000483	NFKB2	nuclear factor kappa B subunit 2	22	22192336	22198265	1	protein_coding	7.722	1.08259	1.12045e-05	1	1.31103	0.000146825	1	0.228436	0.728818	0
ENSOARG00000000488	RPTOR	regulatory associated protein of MTOR complex 1	11	50830224	51148991	-1	protein_coding	7.37421	-0.117316	0.691667	0	0.408895	0.229304	0	0.526211	0.342399	0
ENSOARG00000000490	TXLNA	taxilin alpha	2	234431411	234443062	-1	protein_coding	6.10975	-0.194401	0.450754	0	0.664672	0.0338921	0	0.859073	0.0727408	0
ENSOARG00000000491	SRRM2	serine/arginine repetitive matrix 2	24	2258813	2272750	-1	protein_coding	9.34915	0.476413	0.0889496	0	0.297	0.446858	0	-0.179413	0.806763	0
ENSOARG00000000492	NLRP12	NLR family pyrin domain containing 12	14	58325964	58348493	-1	protein_coding	5.65114	0.162919	0.647796	0	-0.713291	0.0848256	0	-0.87621	0.168416	0
ENSOARG00000000493	KDM4A	lysine demethylase 4A	1	18080828	18124219	1	protein_coding	7.01763	0.349987	0.174741	0	0.787592	0.0165418	1	0.437605	0.440199	0
ENSOARG00000000495	CCNK	cyclin K	18	63150200	63179474	1	protein_coding	5.98522	1.09857	1.76403e-05	1	0.397253	0.286625	0	-0.701315	0.228798	0
ENSOARG00000000498	ITGA9	integrin subunit alpha 9	19	10846322	11213039	1	protein_coding	5.96227	0.540005	0.19467	0	-1.47667	0.00607395	1	-2.01668	0.00603078	1
ENSOARG00000000500	RNF24	ring finger protein 24	13	50566401	50607606	1	protein_coding	4.44049	0.261708	0.740837	0	-3.69042	7.78843e-05	1	-3.95213	0.00095273	1
ENSOARG00000000503	SMIM12	small integral membrane protein 12	1	9651942	9652217	-1	protein_coding	2.34569	-0.208392	0.533486	0	0.595957	0.134165	0	0.804349	0.194445	0
ENSOARG00000000504	HEATR4	HEAT repeat containing 4	7	81841338	81962796	-1	protein_coding	1.38387	-0.129665	0.746694	0	-0.0118225	0.984569	0	0.117842	0.904105	0
ENSOARG00000000506	HSH2D	hematopoietic SH2 domain containing	5	6608303	6616589	-1	protein_coding	5.81531	1.17196	1.22002e-06	1	0.115702	0.764952	0	-1.05625	0.0309107	0
ENSOARG00000000510	IFNGR1	interferon gamma receptor 1	8	62121227	62144778	-1	protein_coding	6.6338	0.116948	0.816695	0	-2.20358	9.41114e-05	1	-2.32053	0.00124358	1
ENSOARG00000000514	KRBA1	KRAB-A domain containing 1	4	111937443	111953221	1	protein_coding	2.79927	0.456128	0.223902	0	1.2137	0.00862748	1	0.757574	0.336412	0
ENSOARG00000000515	ST3GAL3	ST3 beta-galactoside alpha-2,3-sialyltransferase 3	1	18120931	18347967	1	protein_coding	6.37686	-0.348524	0.217397	0	-0.173971	0.671869	0	0.174553	0.811089	0
ENSOARG00000000519	PCDHGC3	protocadherin gamma subfamily C, 3	5	49940044	49972087	1	protein_coding	4.03046	0.0614831	0.856647	0	0.106773	0.801539	0	0.0452894	0.955987	0
ENSOARG00000000520	TLR10	toll-like receptor 10	6	57991535	57993973	-1	protein_coding	4.44088	-1.76875	0.00120314	1	-1.66985	0.0325423	1	0.0989026	0.95593	0
ENSOARG00000000521	NDUFAB1	NADH:ubiquinone oxidoreductase subunit AB1	JH922500.1	6908	9789	1	protein_coding	2.63681	-0.13228	0.710238	0	0.258201	0.560299	0	0.39048	0.594721	0
ENSOARG00000000523	RANGRF	RAN guanine nucleotide release factor	11	27465249	27467133	1	protein_coding	3.35308	-0.42159	0.190553	0	0.142257	0.77122	0	0.563847	0.432698	0
ENSOARG00000000528			14	58361645	58383773	1	protein_coding	1.96746	0.317084	0.545583	0	-0.415936	0.545212	0	-0.73302	0.489451	0
ENSOARG00000000530	HERC5	HECT and RLD domain containing E3 ubiquitin protein ligase 5	6	36197433	36244296	-1	protein_coding	6.43408	0.785754	0.197749	0	-0.979797	0.194496	0	-1.76555	0.144256	0
ENSOARG00000000531			5	13952680	14025469	1	protein_coding	9.54033	0.276125	0.370609	0	0.886575	0.0192411	1	0.610451	0.333467	0
ENSOARG00000000536	AGPAT1	1-acyl-sn-glycerol-3-phosphate acyltransferase alpha precursor	20	26346320	26350772	1	protein_coding	4.35311	-0.390714	0.169496	0	-0.129914	0.764863	0	0.2608	0.71107	0
ENSOARG00000000538	TLR1	toll-like receptor 1	6	58008217	58010607	-1	protein_coding	4.7682	-1.55846	0.00160669	1	-1.95252	0.00752761	1	-0.394061	0.77684	0
ENSOARG00000000539	RIOX1	ribosomal oxygenase 1	7	81854059	81856123	1	protein_coding	4.08238	-0.63779	0.00965409	0	0.692258	0.0414382	0	1.33005	0.00426207	1
ENSOARG00000000541			19	47978524	48028706	1	protein_coding	3.76029	-0.484319	0.0768449	0	0.502858	0.188457	0	0.987178	0.0855566	0
ENSOARG00000000546			14	58388509	58435433	1	protein_coding	4.80711	-0.26373	0.465742	0	-1.25035	0.00488212	1	-0.986622	0.151186	0
ENSOARG00000000549	PTPRM	protein tyrosine phosphatase, receptor type M	23	40674164	41334524	1	protein_coding	1.28536	-0.229643	0.620214	0	0.475559	0.398231	0	0.705203	0.454299	0
ENSOARG00000000552	TLR6	toll like receptor 6	6	58034773	58037166	-1	protein_coding	4.17904	-0.546336	0.122414	0	-1.56612	0.00164343	1	-1.01978	0.18934	0
ENSOARG00000000553	GPC5	glypican 5	10	66357626	66952494	1	protein_coding	1.18299	0.150354	0.705367	0	0.517198	0.283827	0	0.366845	0.680806	0
ENSOARG00000000557	PRPF4B	pre-mRNA processing factor 4B	20	49015023	49037888	-1	protein_coding	8.07326	0.146559	0.621547	0	-0.0803162	0.844519	0	-0.226875	0.727163	0
ENSOARG00000000558	RANBP2	RAN binding protein 2	3	61917327	61963772	1	protein_coding	8.83576	0.5017	0.0874357	0	-0.31473	0.448615	0	-0.81643	0.187646	0
ENSOARG00000000569	TNFAIP3	TNF alpha induced protein 3	8	62766200	62780534	1	protein_coding	8.03448	0.765633	0.0295807	1	-0.498257	0.324983	0	-1.26389	0.0808323	0
ENSOARG00000000571	RHOH	ras homolog family member H	6	59220059	59220634	1	protein_coding	4.75477	-0.504906	0.0297713	0	0.1428	0.699616	0	0.647705	0.218028	0
ENSOARG00000000576	GSDMD	gasdermin D	9	14086277	14090320	-1	protein_coding	5.73485	-0.118134	0.678837	0	0.196682	0.581075	0	0.314816	0.583402	0
ENSOARG00000000578	CDCA7	cell division cycle associated 7	2	135465988	135478982	-1	protein_coding	4.9208	-1.81755	3.71109e-14	1	-0.25261	0.512299	0	1.56494	0.0014209	1
ENSOARG00000000579			6	96761645	96777911	-1	protein_coding	8.38681	0.155196	0.633602	0	-0.561843	0.136451	0	-0.717039	0.234862	0
ENSOARG00000000580	FLII	FLII, actin remodeling protein	11	33927518	33937884	1	protein_coding	8.07654	0.431151	0.105907	0	0.398613	0.270889	0	-0.0325379	0.966507	0
ENSOARG00000000582	SLC25A53	solute carrier family 25 member 53	X	122652376	122666181	-1	protein_coding	2.86522	-0.544659	0.0547375	0	0.627539	0.110619	0	1.1722	0.0436394	0
ENSOARG00000000583			JH923092.1	3999	24219	1	protein_coding	3.62521	1.90893	6.66001e-17	1	1.17913	0.000531207	1	-0.729792	0.178599	0
ENSOARG00000000584			20	30638070	30638762	-1	protein_coding	6.73548	0.611047	0.0253058	1	1.70093	8.82225e-06	1	1.08989	0.0531274	0
ENSOARG00000000587	IDH3A	isocitrate dehydrogenase 3 (NAD(+)) alpha	18	29598709	29612119	1	protein_coding	3.37788	-0.282749	0.298636	0	-0.234696	0.54977	0	0.0480526	0.954269	0
ENSOARG00000000594	FAM199X	family with sequence similarity 199, X-linked	X	122722776	122748244	1	protein_coding	3.94766	0.098049	0.790316	0	-0.33995	0.432163	0	-0.437999	0.535924	0
ENSOARG00000000597			14	58439259	58440790	1	protein_coding	1.9727	0.326316	0.561882	0	-0.950656	0.168806	0	-1.27697	0.235801	0
ENSOARG00000000600	LSM3	LSM3 homolog, U6 small nuclear RNA and mRNA degradation associated	19	57870452	57878655	-1	protein_coding	3.40023	0.168867	0.565396	0	-0.0333677	0.939843	0	-0.202235	0.771888	0
ENSOARG00000000601	FLYWCH2	FLYWCH family member 2	24	2300371	2301982	1	protein_coding	1.39139	0.570122	0.0853474	0	0.814339	0.0666568	0	0.244216	0.776619	0
ENSOARG00000000605	PLXNB1	plexin B1	19	51378857	51401708	1	protein_coding	2.40696	1.08606	0.00106802	1	1.26357	0.00580632	1	0.177511	0.852449	0
ENSOARG00000000609	RPGR	retinitis pigmentosa GTPase regulator	X	35701365	35761802	-1	protein_coding	3.44802	0.0143568	0.966777	0	-0.424679	0.272726	0	-0.439036	0.499032	0
ENSOARG00000000615	RBBP9	RB binding protein 9, serine hydrolase	13	37671896	37676691	-1	protein_coding	1.86923	-1.10437	0.000164863	1	-0.228996	0.635842	0	0.875378	0.203088	0
ENSOARG00000000616	ADGRG3	adhesion G protein-coupled receptor G3	14	25076171	25104433	1	protein_coding	2.74456	1.4486	0.00194453	1	-1.03556	0.111444	0	-2.48416	0.00466265	1
ENSOARG00000000617			JH922102.1	6540	9456	-1	protein_coding	6.13298	-0.050382	0.862696	0	0.391648	0.210218	0	0.44203	0.391991	0
ENSOARG00000000619	RAB8A	RAB8A, member RAS oncogene family	5	6621954	6641188	-1	protein_coding	6.08303	0.148772	0.589747	0	0.359385	0.27588	0	0.210613	0.728818	0
ENSOARG00000000620	CCDC85C	coiled-coil domain containing 85C	18	63184146	63263064	-1	protein_coding	2.0788	1.40428	6.96545e-06	1	1.57375	0.000149364	1	0.169465	0.848151	0
ENSOARG00000000622	KPNA6	karyopherin subunit alpha 6	2	234453671	234469006	-1	protein_coding	5.15324	0.217345	0.418581	0	0.656378	0.0440765	0	0.439033	0.431624	0
ENSOARG00000000624	IPO13	importin 13	1	18364840	18383718	1	protein_coding	5.30359	-0.15697	0.559393	0	0.514985	0.105947	0	0.671955	0.181515	0
ENSOARG00000000625			JH921595.1	8032	10487	1	protein_coding	4.58262	0.954975	0.000377856	1	-0.218103	0.593633	0	-1.17308	0.0269537	0
ENSOARG00000000627	CIT	citron rho-interacting serine/threonine kinase	17	55134009	55303200	1	protein_coding	4.78705	-0.364385	0.172497	0	-0.285805	0.441535	0	0.0785792	0.918528	0
ENSOARG00000000630			JH924682.1	7272	17833	1	protein_coding	5.91987	0.780864	0.00195097	1	0.0322515	0.938931	0	-0.748612	0.170403	0
ENSOARG00000000634	DNAL1	dynein axonemal light chain 1	7	82004199	82037687	1	protein_coding	3.2444	-0.754204	0.00295197	1	-1.22202	0.00295545	1	-0.467817	0.507097	0
ENSOARG00000000636	DIAPH1	diaphanous related formin 1	5	49977433	50091785	-1	protein_coding	8.54619	0.218324	0.579446	0	-0.562587	0.23018	0	-0.780911	0.299511	0
ENSOARG00000000637	EHMT1	euchromatic histone lysine methyltransferase 1	3	264533	336445	-1	protein_coding	7.26898	0.541262	0.0407609	0	1.04645	0.00325014	1	0.505183	0.401384	0
ENSOARG00000000641	S100A4	S100 calcium binding protein A4	1	102575035	102577340	-1	protein_coding	6.6946	0.145247	0.753249	0	-0.189991	0.754805	0	-0.335238	0.729497	0
ENSOARG00000000642	TMEM39B	transmembrane protein 39B	2	234507735	234526798	-1	protein_coding	4.27665	-0.0515316	0.885972	0	0.539691	0.145761	0	0.591223	0.336968	0
ENSOARG00000000644	FAM83D	family with sequence similarity 83 member D	13	67321806	67342479	1	protein_coding	4.02335	0.978298	0.000407997	1	0.761018	0.0476426	0	-0.21728	0.775378	0
ENSOARG00000000647			22	13731294	13771253	1	protein_coding	3.97269	-1.74074	1.81361e-11	1	-1.34802	0.00116277	1	0.392724	0.593499	0
ENSOARG00000000648	DPH2	DPH2 homolog	1	18386211	18388836	1	protein_coding	3.53629	-0.944832	0.000721952	1	0.185028	0.677439	0	1.12986	0.0575249	0
ENSOARG00000000654	MAD2L2	mitotic arrest deficient 2 like 2	12	40133324	40137738	1	protein_coding	4.06332	1.3715	2.22263e-09	1	0.622297	0.0627535	0	-0.7492	0.149604	0
ENSOARG00000000665	ATP6V0B	ATPase H+ transporting V0 subunit b	1	18391693	18395747	1	protein_coding	6.22877	0.678369	0.00299041	1	0.39337	0.222438	0	-0.284999	0.61565	0
ENSOARG00000000666	KHDRBS1	KH RNA binding domain containing, signal transduction associated 1	2	234546467	234570184	-1	protein_coding	6.07147	0.22926	0.372118	0	0.111305	0.763355	0	-0.117955	0.859362	0
ENSOARG00000000667	TMEM183A	transmembrane protein 183A	12	116218	131222	1	protein_coding	5.43601	0.093993	0.759256	0	-0.0877522	0.822899	0	-0.181745	0.780684	0
ENSOARG00000000668	ARRDC1	arrestin domain containing 1	3	384378	390689	-1	protein_coding	5.685	0.353407	0.133285	0	0.449394	0.148093	0	0.0959868	0.882888	0
ENSOARG00000000670			AMGL01120222.1	12766	21094	-1	protein_coding	2.84438	-0.0558699	0.868606	0	0.166226	0.67448	0	0.222096	0.740739	0
ENSOARG00000000671			20	30650570	30651026	-1	protein_coding	6.24882	-0.80093	0.00105383	1	1.00036	0.00416574	1	1.80129	7.42045e-05	1
ENSOARG00000000676	PAQR4	progestin and adipoQ receptor family member 4	24	2360706	2362516	1	protein_coding	4.08602	-0.446216	0.111939	0	0.924767	0.0147976	1	1.37098	0.00853639	1
ENSOARG00000000680	ELMSAN1	ELM2 and Myb/SANT domain containing 1	7	82050877	82069144	-1	protein_coding	6.61758	-0.0808801	0.792444	0	0.19685	0.591031	0	0.27773	0.644572	0
ENSOARG00000000683	PTP4A2	protein tyrosine phosphatase type IVA, member 2	2	234659227	234670102	1	protein_coding	8.35415	0.181656	0.676895	0	-0.848455	0.0957518	0	-1.03011	0.193387	0
ENSOARG00000000685	B4GALT2	beta-1,4-galactosyltransferase 2	1	18396379	18408993	1	protein_coding	4.42041	0.628807	0.0167191	1	0.861442	0.0163364	1	0.232635	0.736419	0
ENSOARG00000000687	PTPN7	protein tyrosine phosphatase, non-receptor type 7	12	79084614	79091698	-1	protein_coding	5.8622	0.323176	0.236102	0	0.899032	0.0087568	1	0.575855	0.318633	0
ENSOARG00000000694	SART1	SART1, U4/U6.U5 tri-snRNP-associated protein 1	21	43369141	43380914	1	protein_coding	5.59523	0.26255	0.316532	0	0.549311	0.0953165	0	0.286761	0.62868	0
ENSOARG00000000695	ALKBH5	alkB homolog 5, RNA demethylase	11	33963381	33979428	-1	protein_coding	6.55331	0.743695	0.000817055	1	0.546054	0.0788885	0	-0.197641	0.737418	0
ENSOARG00000000697	TNNT3	troponin T3, fast skeletal type	JH922959.1	17616	26464	1	protein_coding	4.40628	1.87117	5.23866e-09	1	0.374696	0.411634	0	-1.49648	0.0171591	0
ENSOARG00000000698			13	21878329	22040516	1	protein_coding	7.54376	-0.450786	0.134898	0	-0.916282	0.0213698	1	-0.465495	0.499016	0
ENSOARG00000000701	ERLIN2	ER lipid raft associated 2	26	31657407	31673403	1	protein_coding	4.37001	-0.546256	0.0324902	0	0.0197155	0.964033	0	0.565972	0.341097	0
ENSOARG00000000703			JH921838.1	2134	2615	-1	protein_coding	3.44254	0.686086	0.00900405	1	0.639616	0.0714339	0	-0.04647	0.955331	0
ENSOARG00000000706			JH922959.1	52933	58651	1	protein_coding	3.57011	0.193853	0.571354	0	0.442523	0.27821	0	0.24867	0.7457	0
ENSOARG00000000710			20	30652203	30652605	1	protein_coding	5.81265	-0.412203	0.0865754	0	1.1861	0.000272366	1	1.5983	0.000126678	1
ENSOARG00000000712	BRWD3	bromodomain and WD repeat domain containing 3	X	67890700	68044841	-1	protein_coding	6.82599	-0.137427	0.678597	0	-0.650308	0.0870769	0	-0.512881	0.423513	0
ENSOARG00000000717			4	87868028	87883164	-1	protein_coding	2.43371	-0.0478287	0.890294	0	-0.668857	0.0896186	0	-0.621029	0.33611	0
ENSOARG00000000718	TGDS	TDP-glucose 4,6-dehydratase	10	69480374	69590150	-1	protein_coding	3.91635	-0.674544	0.0147386	1	-1.0688	0.00683702	1	-0.394256	0.574552	0
ENSOARG00000000722	HSD17B4	hydroxysteroid 17-beta dehydrogenase 4	5	31819802	31921872	-1	protein_coding	5.19667	-0.837606	0.00238965	1	-0.949744	0.0162654	1	-0.112138	0.895387	0
ENSOARG00000000725	MAP3K20	mitogen-activated protein kinase kinase kinase 20	2	135534773	135689748	-1	protein_coding	6.59673	-1.54505	0.0044497	1	-2.6414	0.00108663	1	-1.09636	0.392058	0
ENSOARG00000000726			7	82177260	82193686	1	protein_coding	2.64682	-0.737852	0.017233	1	-0.500688	0.307233	0	0.237165	0.804581	0
ENSOARG00000000728	RAB12	RAB12, member RAS oncogene family	23	41418183	41440310	1	protein_coding	7.17535	0.951239	0.000145207	1	0.642731	0.0758161	0	-0.308508	0.62868	0
ENSOARG00000000729	ITIH4	inter-alpha-trypsin inhibitor heavy chain family member 4	19	48037537	48056296	1	protein_coding	1.60844	-0.600946	0.0602043	0	0.414487	0.369313	0	1.01543	0.140372	0
ENSOARG00000000732	XPC	XPC complex subunit, DNA damage recognition and repair factor	19	57878969	57901553	1	protein_coding	7.56596	0.299293	0.384621	0	0.844466	0.0472796	0	0.545173	0.454299	0
ENSOARG00000000735	CHTOP	chromatin target of PRMT1	1	102641833	102649045	1	protein_coding	6.79093	0.179395	0.516895	0	0.0764793	0.845595	0	-0.102915	0.882888	0
ENSOARG00000000736	PKMYT1	protein kinase, membrane associated tyrosine/threonine 1	24	2363506	2367547	-1	protein_coding	2.46885	-0.495761	0.112271	0	1.50882	0.000245396	1	2.00458	0.000148287	1
ENSOARG00000000737	CCDC138	coiled-coil domain containing 138	3	61965535	61996320	1	protein_coding	4.44797	0.0995592	0.807206	0	0.324803	0.484609	0	0.225244	0.795725	0
ENSOARG00000000739			1	18411284	18416316	-1	protein_coding	5.18	0.771348	0.00155205	1	0.479835	0.153392	0	-0.291514	0.629822	0
ENSOARG00000000742	DNAJA4	DnaJ heat shock protein family (Hsp40) member A4	18	29713067	29728006	1	protein_coding	4.33908	0.819422	0.00131738	1	0.761202	0.0369909	0	-0.0582205	0.944128	0
ENSOARG00000000745	CSPP1	centrosome and spindle pole associated protein 1	9	44033090	44131069	1	protein_coding	6.14391	-0.779905	0.00105383	1	-0.851947	0.0114958	1	-0.0720418	0.924852	0
ENSOARG00000000749			20	30684701	30816579	-1	protein_coding	9.4961	-0.019405	0.958448	0	1.3603	0.000309593	1	1.37971	0.00827958	1
ENSOARG00000000750	PANK2	pantothenate kinase 2	13	50616964	50645766	-1	protein_coding	6.18976	-0.0431725	0.885067	0	0.0131535	0.972539	0	0.0563261	0.935308	0
ENSOARG00000000751			AMGL01122290.1	3337	13324	1	protein_coding	5.10652	-0.0425777	0.921405	0	-0.226846	0.653633	0	-0.184268	0.83574	0
ENSOARG00000000753			18	29731599	29749668	-1	protein_coding	4.47943	-0.236447	0.367585	0	-0.0903727	0.818268	0	0.146074	0.828041	0
ENSOARG00000000754	PLPBP	pyridoxal phosphate binding protein	26	31686986	31694055	1	protein_coding	2.88388	-0.482239	0.0639349	0	0.210446	0.590454	0	0.692685	0.228743	0
ENSOARG00000000757	MYNN	myoneurin	1	215619020	215633124	-1	protein_coding	6.62529	0.830615	0.000310857	1	-0.395646	0.245614	0	-1.22626	0.00655004	1
ENSOARG00000000758	SNAPIN	SNAP associated protein	1	102671377	102672596	1	protein_coding	3.58865	-0.440859	0.0889496	0	-0.0336115	0.938024	0	0.407248	0.497033	0
ENSOARG00000000761	ZNF410	zinc finger protein 410	7	82213252	82240149	1	protein_coding	6.06175	0.183916	0.473745	0	0.112927	0.752666	0	-0.0709886	0.917109	0
ENSOARG00000000762			JH924201.1	5989	9938	-1	protein_coding	6.55665	0.64093	0.0172634	1	0.787527	0.0290779	1	0.146596	0.845035	0
ENSOARG00000000766	ENDOV	endonuclease V	11	51243368	51257814	-1	protein_coding	5.0337	0.193235	0.488712	0	0.645375	0.0516896	0	0.45214	0.424701	0
ENSOARG00000000768	PLRG1	pleiotropic regulator 1	17	2724305	2740179	1	protein_coding	4.84188	-0.335298	0.24108	0	-0.70659	0.0598443	0	-0.371292	0.574552	0
ENSOARG00000000769	GLUD1	Ovis aries glutamate dehydrogenase 1 (GLUD1), mRNA.	25	41211513	41249952	-1	protein_coding	5.98117	-0.361404	0.108407	0	-0.329728	0.286095	0	0.0316763	0.962447	0
ENSOARG00000000770	ZNF202	zinc finger protein 202	15	33877224	33882399	-1	protein_coding	3.99244	-0.14955	0.645227	0	0.459521	0.221296	0	0.609071	0.324163	0
ENSOARG00000000772	PLCD1	phospholipase C delta 1	19	11399763	11417782	-1	protein_coding	3.47141	0.805324	0.00305836	1	0.380023	0.331391	0	-0.425301	0.512527	0
ENSOARG00000000774	EIF3A	eukaryotic translation initiation factor 3 subunit A	22	38198862	38229329	-1	protein_coding	7.88319	-0.0808732	0.812615	0	-0.460622	0.223126	0	-0.379749	0.554782	0
ENSOARG00000000775			3	409627	411217	1	protein_coding	1.31438	0.239802	0.505917	0	0.608	0.152737	0	0.368198	0.625897	0
ENSOARG00000000779			20	26356044	26498663	-1	protein_coding	3.97605	0.0094935	0.976994	0	0.345012	0.303557	0	0.335518	0.555651	0
ENSOARG00000000780	SLC2A4RG	SLC2A4 regulator	JH922713.1	3522	7104	-1	protein_coding	1.70121	0.622852	0.0504927	0	0.807815	0.0525082	0	0.184963	0.829164	0
ENSOARG00000000785			JH922713.1	7141	9746	-1	protein_coding	3.20069	0.264778	0.366895	0	0.339831	0.375178	0	0.0750527	0.926332	0
ENSOARG00000000787	ILF2	interleukin enhancer binding factor 2	1	102673647	102679914	-1	protein_coding	5.26599	-0.45419	0.103451	0	0.148094	0.730146	0	0.602284	0.336168	0
ENSOARG00000000788	BAIAP2L1	BAI1 associated protein 2 like 1	24	37532154	37607164	1	protein_coding	2.21638	0.643335	0.0552873	0	1.05051	0.0251951	0	0.407171	0.63459	0
ENSOARG00000000793	DPH7	diphthamide biosynthesis 7	3	421582	441513	1	protein_coding	5.13362	-0.315461	0.229311	0	0.242335	0.505486	0	0.557796	0.322874	0
ENSOARG00000000795			JH923235.1	21	2680	-1	protein_coding	1.42661	0.395138	0.180686	0	-0.238311	0.575733	0	-0.633449	0.327235	0
ENSOARG00000000796	FAM161B	family with sequence similarity 161 member B	7	82240191	82255524	-1	protein_coding	1.8661	-1.27681	0.000140726	1	-1.24768	0.0129128	1	0.0291362	0.98036	0
ENSOARG00000000797	BRI3	brain protein I3	24	37608927	37614656	-1	protein_coding	3.91507	0.880293	0.00241279	1	0.341625	0.409112	0	-0.538667	0.422104	0
ENSOARG00000000801	DMAP1	DNA methyltransferase 1 associated protein 1	1	18635016	18644206	1	protein_coding	4.68002	-0.145941	0.683601	0	0.717572	0.0684507	0	0.863513	0.178119	0
ENSOARG00000000803	MTCL1	microtubule crosslinking factor 1	23	41476618	41586342	1	protein_coding	6.0713	0.0798626	0.812303	0	0.643153	0.0699667	0	0.563291	0.344983	0
ENSOARG00000000804	KATNB1	katanin regulatory subunit B1	14	25131590	25148234	1	protein_coding	4.43425	0.0275486	0.935991	0	0.504599	0.156828	0	0.47705	0.425054	0
ENSOARG00000000807	PXDC1	PX domain containing 1	20	49151656	49156289	1	protein_coding	4.31565	0.200232	0.5607	0	0.97436	0.0140216	1	0.774128	0.235631	0
ENSOARG00000000808	ZC3H3	zinc finger CCCH-type containing 3	9	14098352	14162256	1	protein_coding	5.76235	0.403828	0.139192	0	0.683612	0.0503211	0	0.279784	0.667978	0
ENSOARG00000000809	STAT5A	signal transducer and activator of transcription 5A	11	41880530	41900273	1	protein_coding	6.51842	0.616762	0.00854798	1	0.813977	0.0107619	1	0.197215	0.749232	0
ENSOARG00000000810	NHSL1	NHS like 1	8	63237954	63382353	-1	protein_coding	1.50613	-0.225406	0.565689	0	-0.701451	0.144072	0	-0.476045	0.565629	0
ENSOARG00000000811	PARP1	poly(ADP-ribose) polymerase 1	12	27543462	27584110	-1	protein_coding	6.9852	-0.421858	0.0975095	0	0.455888	0.188648	0	0.877747	0.0977589	0
ENSOARG00000000812			AMGL01124310.1	1571	35298	1	protein_coding	5.60354	-0.480628	0.102231	0	-0.41102	0.312287	0	0.0696081	0.938357	0
ENSOARG00000000813			24	37641864	37672097	1	protein_coding	5.46477	0.148526	0.601098	0	0.750058	0.0210041	1	0.601533	0.259935	0
ENSOARG00000000818	TRIM68	tripartite motif containing 68	15	48828042	48836776	1	protein_coding	3.4472	-0.850205	0.000325161	1	0.189394	0.617122	0	1.0396	0.0405873	0
ENSOARG00000000819			JH922502.1	36539	44749	-1	protein_coding	2.56321	-0.0312529	0.941498	0	0.557675	0.218933	0	0.588928	0.429033	0
ENSOARG00000000821	GPR180	G protein-coupled receptor 180	10	69593546	69619581	1	protein_coding	3.2494	-0.950638	0.000765128	1	-1.00637	0.0167713	1	-0.055728	0.95437	0
ENSOARG00000000822			7	39748861	39749181	-1	protein_coding	7.17606	-0.0606714	0.900455	0	-0.511882	0.333324	0	-0.451211	0.617882	0
ENSOARG00000000823	ERI3	ERI1 exoribonuclease family member 3	1	18645093	18777287	-1	protein_coding	6.39119	-0.356439	0.171441	0	0.716455	0.0355003	1	1.07289	0.0320629	0
ENSOARG00000000824			6	96828292	96833647	-1	protein_coding	6.7034	-0.202202	0.430192	0	-0.40677	0.213102	0	-0.204568	0.737316	0
ENSOARG00000000826	COQ6	coenzyme Q6, monooxygenase	7	82255656	82269182	1	protein_coding	3.8109	-0.95806	0.000225907	1	-0.313529	0.433355	0	0.644531	0.298888	0
ENSOARG00000000827	FAM35A	family with sequence similarity 35 member A	25	41250449	41354115	1	protein_coding	5.63658	-0.507482	0.0433784	0	-0.668064	0.0546514	0	-0.160582	0.817413	0
ENSOARG00000000829	ACACA	acetyl-CoA carboxylase 1	11	13029441	13257871	-1	protein_coding	6.41448	0.191214	0.441275	0	0.43664	0.150644	0	0.245426	0.657108	0
ENSOARG00000000832	MGAT2	mannosyl (alpha-1,6-)-glycoprotein beta-1,2-N-acetylglucosaminyltransferase	7	39750589	39751929	1	protein_coding	4.81183	0.155487	0.613322	0	-0.169838	0.672897	0	-0.325325	0.608703	0
ENSOARG00000000835			AMGL01124041.1	603	915	-1	protein_coding	2.19932	0.0676873	0.900826	0	-1.44702	0.00867217	0	-1.51471	0.0699999	0
ENSOARG00000000836	HDAC3	histone deacetylase 3	5	50092066	50107820	-1	protein_coding	5.28817	0.0182332	0.952981	0	0.242149	0.465479	0	0.223916	0.703677	0
ENSOARG00000000838	ARF6	ADP ribosylation factor 6	7	39947130	39947657	1	protein_coding	6.20957	0.226748	0.383739	0	0.354324	0.284022	0	0.127576	0.846756	0
ENSOARG00000000840	HPS4	HPS4, biogenesis of lysosomal organelles complex 3 subunit 2	17	65819871	65842502	-1	protein_coding	4.7025	0.590961	0.015387	1	0.841719	0.011741	1	0.250758	0.68962	0
ENSOARG00000000846	CCDC28A	coiled-coil domain containing 28A	8	63577564	63588210	1	protein_coding	3.67625	-0.604067	0.0110175	0	-0.570652	0.110394	0	0.0334151	0.966064	0
ENSOARG00000000852	OARD1	O-acyl-ADP-ribose deacylase 1	20	15079876	15084243	-1	protein_coding	4.36629	-0.896466	0.00132332	1	-0.624633	0.125381	0	0.271833	0.722778	0
ENSOARG00000000853	DLEC1	deleted in lung and esophageal cancer 1	19	11431733	11518468	1	protein_coding	2.36624	0.393642	0.416767	0	-0.0588383	0.93226	0	-0.45248	0.670853	0
ENSOARG00000000854			JH923134.1	2860	5282	1	protein_coding	5.93947	0.113561	0.692524	0	0.595038	0.0664583	0	0.481477	0.373412	0
ENSOARG00000000855	SH3RF3	SH3 domain containing ring finger 3	3	62200617	62280227	1	protein_coding	2.28855	0.32683	0.407562	0	0.993125	0.0350724	0	0.666295	0.408775	0
ENSOARG00000000857			JH922122.1	14911	15416	1	protein_coding	5.9928	-0.786012	0.00642722	0	0.606684	0.152032	0	1.3927	0.0165944	0
ENSOARG00000000859			20	49289193	49383202	1	protein_coding	2.70136	0.86251	0.0164156	1	1.01231	0.0303427	1	0.149797	0.883919	0
ENSOARG00000000862			14	58834145	58835192	1	protein_coding	4.35687	0.0657364	0.859782	0	0.402376	0.301238	0	0.33664	0.622712	0
ENSOARG00000000865	HCFC1R1	host cell factor C1 regulator 1	24	2417720	2418730	-1	protein_coding	3.19371	0.456724	0.100515	0	1.14524	0.00171487	1	0.688511	0.243008	0
ENSOARG00000000869	LMTK2	lemur tyrosine kinase 2	24	37682387	37727996	-1	protein_coding	5.83849	0.21937	0.433934	0	0.306985	0.37639	0	0.087615	0.904174	0
ENSOARG00000000874	FBXO6	F-box protein 6	12	40138218	40142857	-1	protein_coding	3.57715	0.608731	0.0109562	1	0.548879	0.101785	0	-0.0598517	0.935892	0
ENSOARG00000000875	TPM4	tropomyosin 4	5	6646331	6669722	-1	protein_coding	6.26208	0.0343422	0.93466	0	-0.662853	0.136923	0	-0.697195	0.331667	0
ENSOARG00000000876	PPFIA4	PTPRF interacting protein alpha 4	12	149168	186687	1	protein_coding	2.49585	0.820124	0.0187227	1	0.751602	0.121876	0	-0.0685216	0.951543	0
ENSOARG00000000881	IREB2	iron responsive element binding protein 2	18	29884577	29931296	1	protein_coding	5.93917	-0.15183	0.640708	0	-0.905613	0.0174087	1	-0.753783	0.214944	0
ENSOARG00000000884	SAAL1	serum amyloid A like 1	15	33965672	33986443	1	protein_coding	3.81723	-0.716976	0.00277822	1	-0.365417	0.318718	0	0.351559	0.575149	0
ENSOARG00000000885			20	30691485	30692802	1	protein_coding	5.63277	-0.654969	0.00454949	0	0.434736	0.193336	0	1.08971	0.0199283	0
ENSOARG00000000888	XAF1	XIAP associated factor 1	11	24759325	24772292	-1	protein_coding	4.4847	-0.114559	0.755395	0	0.025006	0.959641	0	0.139565	0.868978	0
ENSOARG00000000891			23	41731159	41785983	1	protein_coding	5.28842	-0.0593759	0.836367	0	-0.492018	0.112246	0	-0.432642	0.40394	0
ENSOARG00000000894	NFYA	nuclear transcription factor Y subunit alpha	20	15092902	15108802	1	protein_coding	4.70339	0.327065	0.347027	0	0.218422	0.652354	0	-0.108643	0.908623	0
ENSOARG00000000895			JH921767.1	22823	30493	-1	protein_coding	2.94706	-0.735967	0.00778298	1	-0.479704	0.259369	0	0.256264	0.749232	0
ENSOARG00000000896			JH922300.1	21	2228	-1	protein_coding	4.26992	-0.710742	0.0128581	1	-0.495932	0.235014	0	0.21481	0.792258	0
ENSOARG00000000897	CUEDC2	CUE domain containing 2	22	22218745	22229618	-1	protein_coding	4.9873	0.0814393	0.801027	0	0.609287	0.0814286	0	0.527848	0.364276	0
ENSOARG00000000901			AMGL01126078.1	5	369	1	protein_coding	2.16039	-0.358681	0.285947	0	0.422365	0.34581	0	0.781046	0.269894	0
ENSOARG00000000903	ANKRD46	ankyrin repeat domain 46	9	76438194	76449633	1	protein_coding	4.40807	0.173654	0.553132	0	-0.194876	0.609781	0	-0.36853	0.541833	0
ENSOARG00000000904			JH922300.1	2670	6598	-1	protein_coding	4.73338	-0.359108	0.207588	0	-0.823246	0.0300342	1	-0.464137	0.479356	0
ENSOARG00000000909	THOC6	THO complex 6	24	2419135	2421780	1	protein_coding	3.09452	-0.630596	0.0172163	0	0.09544	0.8281	0	0.726036	0.219987	0
ENSOARG00000000910	HM13	histocompatibility minor 13	13	60411547	60450182	1	protein_coding	7.19678	0.447324	0.106311	0	0.43717	0.235684	0	-0.0101543	0.989958	0
ENSOARG00000000912			25	41522440	41537926	-1	protein_coding	4.07517	-0.422172	0.198902	0	-0.564727	0.207889	0	-0.142555	0.874371	0
ENSOARG00000000920	PNPLA7	patatin like phospholipase domain containing 7	3	446617	523620	1	protein_coding	4.946	0.0791912	0.81416	0	0.747711	0.0396563	1	0.66852	0.257929	0
ENSOARG00000000923			JH922165.1	1811	3007	-1	protein_coding	1.246	-0.00481408	0.993083	0	1.06137	0.0571768	0	1.06618	0.239773	0
ENSOARG00000000924			15	24400003	24406450	1	protein_coding	4.69857	0.549513	0.0380015	0	-0.236528	0.568986	0	-0.786042	0.188774	0
ENSOARG00000000925			7	58332266	58332832	-1	protein_coding	3.55793	-0.395498	0.139394	0	-0.0830996	0.849543	0	0.312398	0.638713	0
ENSOARG00000000926	ENOPH1	enolase-phosphatase 1	6	96832779	96906385	1	protein_coding	5.90471	-0.761572	0.00257695	1	-0.205706	0.607146	0	0.555867	0.35749	0
ENSOARG00000000927	ATF6B	activating transcription factor 6 beta	20	26383287	26395801	1	protein_coding	6.02221	-0.107265	0.712356	0	0.753226	0.0196263	1	0.860492	0.0845678	0
ENSOARG00000000929			JH922240.1	1057	10597	1	protein_coding	2.33404	0.211179	0.551215	0	0.948982	0.0209456	1	0.737804	0.274289	0
ENSOARG00000000934	SYTL4	synaptotagmin like 4	X	125002371	125031435	-1	protein_coding	3.96314	-0.414083	0.181896	0	-0.882427	0.0342766	1	-0.468344	0.512527	0
ENSOARG00000000935	ABCC4	ATP binding cassette subfamily C member 4	10	69973127	70126187	-1	protein_coding	5.48752	-0.704626	0.0169011	1	-0.498871	0.244087	0	0.205755	0.803219	0
ENSOARG00000000938	SOCS4	suppressor of cytokine signaling 4	7	64439516	64440838	1	protein_coding	3.75013	-0.448291	0.164657	0	-0.970677	0.0338899	1	-0.522386	0.505437	0
ENSOARG00000000939	MAVS	mitochondrial antiviral signaling protein	13	50674517	50681206	-1	protein_coding	5.2617	-0.192143	0.457578	0	0.647819	0.0389935	1	0.839962	0.0804982	0
ENSOARG00000000940	ALDH6A1	aldehyde dehydrogenase 6 family member A1	7	82334615	82346419	-1	protein_coding	4.48155	-0.901886	0.011401	1	-1.01154	0.0448574	0	-0.109657	0.921476	0
ENSOARG00000000941			1	19057880	19094156	1	protein_coding	7.53596	0.509842	0.0490614	0	0.779776	0.0229866	1	0.269934	0.673975	0
ENSOARG00000000942	RNF213	ring finger protein 213	11	51264706	51387904	-1	protein_coding	10.0442	-0.0165937	0.973756	0	-0.362848	0.488516	0	-0.346255	0.714891	0
ENSOARG00000000944	TRIM21	tripartite motif containing 21	15	49090555	49100148	1	protein_coding	4.91491	0.430324	0.107889	0	0.502542	0.152737	0	0.072218	0.92744	0
ENSOARG00000000945	NSMF	NMDA receptor synaptonuclear signaling and neuronal migration factor	3	525717	534234	1	protein_coding	3.01148	0.567983	0.0465795	0	0.900846	0.0190599	1	0.332863	0.62868	0
ENSOARG00000000946	GTPBP6	GTP binding protein 6 (putative)	JH922240.1	17694	25974	1	protein_coding	5.47783	0.290504	0.236102	0	0.537073	0.0852063	0	0.246569	0.670248	0
ENSOARG00000000948	HSD17B12	hydroxysteroid 17-beta dehydrogenase 12	15	71980443	72147444	1	protein_coding	4.98653	-0.294229	0.32973	0	-0.629755	0.0992012	0	-0.335526	0.625897	0
ENSOARG00000000950	A2M	alpha-2-macroglobulin	3	205464543	205535076	1	protein_coding	6.66844	0.130819	0.70475	0	-1.22483	0.00158275	1	-1.35565	0.0108996	0
ENSOARG00000000952	SEC23B	Sec23 homolog B, coat complex II component	13	37682285	37717619	1	protein_coding	6.12525	-0.0435467	0.891351	0	0.376191	0.250712	0	0.419738	0.449156	0
ENSOARG00000000959			JH924895.1	4344	8162	1	protein_coding	4.00605	-0.37624	0.20795	0	-0.564669	0.169509	0	-0.188428	0.815443	0
ENSOARG00000000960	XPO6	exportin 6	24	25623247	25693132	-1	protein_coding	8.26712	0.745039	0.0972004	0	-1.03161	0.0865902	0	-1.77665	0.043278	0
ENSOARG00000000962	RHPN1	rhophilin Rho GTPase binding protein 1	9	14206090	14216179	-1	protein_coding	3.92425	0.179554	0.633602	0	0.682398	0.121865	0	0.502844	0.503973	0
ENSOARG00000000963	TMEM53	transmembrane protein 53	1	19097384	19114830	-1	protein_coding	2.83649	-0.0773265	0.831254	0	0.0498341	0.917707	0	0.127161	0.875798	0
ENSOARG00000000964	ZNF358	zinc finger protein 358	5	14059607	14063810	1	protein_coding	2.37527	0.499157	0.159764	0	0.804697	0.0741958	0	0.30554	0.718564	0
ENSOARG00000000965			22	50810196	50813015	-1	protein_coding	4.08889	0.245812	0.373284	0	0.124304	0.755389	0	-0.121508	0.867034	0
ENSOARG00000000966	LIN52	lin-52 DREAM MuvB core complex component	7	82354750	82470057	1	protein_coding	5.32696	-0.33932	0.317124	0	-0.689354	0.114012	0	-0.350034	0.658837	0
ENSOARG00000000968	NMNAT2	nicotinamide nucleotide adenylyltransferase 2	12	62399210	62610955	-1	protein_coding	3.69084	-0.0404279	0.925873	0	0.169887	0.736331	0	0.210315	0.813842	0
ENSOARG00000000970	CNGB1	cyclic nucleotide gated channel beta 1	14	25240492	25307264	-1	protein_coding	2.19323	-0.645596	0.0933693	0	0.18395	0.759156	0	0.829546	0.340418	0
ENSOARG00000000971	ANKRD12	ankyrin repeat domain 12	23	41790781	41886203	1	protein_coding	9.11242	0.638545	0.028584	0	-0.893584	0.0237538	1	-1.53213	0.0044105	1
ENSOARG00000000972			JH922240.1	29573	42963	-1	protein_coding	2.43633	-0.420819	0.221898	0	-0.0592523	0.916574	0	0.361567	0.658528	0
ENSOARG00000000977	SEPT10	septin 10	3	62300219	62333565	-1	protein_coding	3.03249	0.274269	0.406929	0	-0.0269084	0.96003	0	-0.301177	0.706404	0
ENSOARG00000000978	ACAA1	acetyl-CoA acyltransferase 1	19	11519034	11543751	-1	protein_coding	5.76912	-0.0674437	0.852334	0	-0.52164	0.177018	0	-0.454197	0.487278	0
ENSOARG00000000982	MFSD13A	major facilitator superfamily domain containing 13A	22	22258628	22264099	1	protein_coding	2.28942	-0.129323	0.726834	0	0.939692	0.0179794	1	1.06902	0.0812417	0
ENSOARG00000000986	BRF2	BRF2, RNA polymerase III transcription initiation factor subunit	26	31749499	31754088	-1	protein_coding	4.56525	1.13616	1.56918e-05	1	0.848905	0.0198461	1	-0.287251	0.671729	0
ENSOARG00000000989	C1orf228	chromosome 1 open reading frame 228	1	19130328	19173986	1	protein_coding	1.15971	-0.148688	0.693023	0	0.354254	0.452792	0	0.502942	0.514058	0
ENSOARG00000000993	EVA1A	eva-1 homolog A, regulator of programmed cell death	3	62438090	62462469	-1	protein_coding	2.96164	-0.182354	0.616749	0	-0.643743	0.138772	0	-0.461389	0.542527	0
ENSOARG00000000995	WASL	Wiskott-Aldrich syndrome like	4	87993675	88031409	-1	protein_coding	5.05411	-0.394316	0.10754	0	-0.722441	0.0298092	1	-0.328125	0.578147	0
ENSOARG00000000996	PSMA4	proteasome subunit alpha 4	18	29970995	29980231	1	protein_coding	5.07947	-0.895854	0.000320315	1	-0.954305	0.00847983	1	-0.0584508	0.943851	0
ENSOARG00000000998			13	67351278	67419084	1	protein_coding	4.5765	-0.632988	0.018587	0	0.224537	0.581476	0	0.857525	0.151186	0
ENSOARG00000001001			11	19659073	19677569	-1	protein_coding	2.98581	-0.937958	0.00234199	1	-0.117017	0.829329	0	0.82094	0.259935	0
ENSOARG00000001003	CNOT6	CCR4-NOT transcription complex subunit 6	5	343430	408630	-1	protein_coding	6.1202	-0.434376	0.179892	0	-0.669548	0.120725	0	-0.235172	0.778225	0
ENSOARG00000001004	RAB11FIP1	RAB11 family interacting protein 1	26	31763034	31777595	-1	protein_coding	5.09936	0.833353	0.00360454	1	0.130226	0.782138	0	-0.703127	0.276013	0
ENSOARG00000001006	ZBTB1	zinc finger and BTB domain containing 1	7	73582395	73584536	1	protein_coding	6.76588	0.157596	0.751925	0	-1.01764	0.0768959	0	-1.17523	0.186748	0
ENSOARG00000001010	EXOC6	exocyst complex component 6	22	13935019	14112861	1	protein_coding	7.47321	-0.0462497	0.903095	0	-0.955542	0.0125538	1	-0.909292	0.134571	0
ENSOARG00000001011	MRPL19	mitochondrial ribosomal protein L19	3	62591918	62603224	1	protein_coding	3.2768	-0.876236	0.000108479	1	-0.622508	0.0669	0	0.253728	0.688312	0
ENSOARG00000001013	RNF19A	ring finger protein 19A, RBR E3 ubiquitin protein ligase	9	76691761	76718817	1	protein_coding	7.04306	0.326822	0.225586	0	-0.544867	0.123254	0	-0.871689	0.104412	0
ENSOARG00000001014	PDK1	pyruvate dehydrogenase kinase 1	2	136169785	136213559	-1	protein_coding	6.81541	0.016393	0.972434	0	0.0745026	0.900235	0	0.0581096	0.958059	0
ENSOARG00000001015			7	73598296	73600206	1	protein_coding	3.94189	-0.926046	0.000265187	1	0.266623	0.496923	0	1.19267	0.0249819	1
ENSOARG00000001016			14	59131690	59139037	-1	protein_coding	6.23623	0.701275	0.00363458	1	0.827895	0.0125538	1	0.126619	0.855079	0
ENSOARG00000001020	BCOR	BCL6 corepressor	X	37279071	37301972	-1	protein_coding	5.87538	0.147052	0.69365	0	0.800274	0.0464027	0	0.653221	0.34097	0
ENSOARG00000001022	CSTF2	cleavage stimulation factor subunit 2	X	125093141	125120103	1	protein_coding	5.21603	-0.546765	0.0162112	0	-0.373233	0.257986	0	0.173532	0.783193	0
ENSOARG00000001025	TOLLIP	toll interacting protein	JH924885.1	2036	4457	1	protein_coding	2.73634	0.201213	0.610849	0	0.974622	0.0304155	1	0.773409	0.295167	0
ENSOARG00000001030	ABCD4	ATP binding cassette subfamily D member 4	7	82539860	82554033	-1	protein_coding	4.69814	0.0835488	0.788509	0	0.634905	0.0611349	0	0.551356	0.323679	0
ENSOARG00000001031			19	11552444	11553764	1	protein_coding	5.57225	0.105459	0.766386	0	-0.220795	0.606393	0	-0.326254	0.639128	0
ENSOARG00000001032	TMEM229B	transmembrane protein 229B	7	76234651	76235157	-1	protein_coding	2.75906	-0.336995	0.34748	0	0.444105	0.321677	0	0.7811	0.272194	0
ENSOARG00000001033	FCHSD1	FCH and double SH3 domains 1	5	50108032	50121752	-1	protein_coding	5.78258	0.285986	0.227325	0	0.479971	0.115282	0	0.193985	0.737418	0
ENSOARG00000001034	GCFC2	GC-rich sequence DNA-binding factor 2	3	62629303	62705069	-1	protein_coding	6.11315	-0.455271	0.118601	0	-1.03467	0.0079253	1	-0.579403	0.378705	0
ENSOARG00000001037	TWSG1	twisted gastrulation BMP signaling modulator 1	23	41898884	41914904	1	protein_coding	3.55841	0.56446	0.0207276	0	0.441495	0.234912	0	-0.122965	0.871295	0
ENSOARG00000001038	DRG2	developmentally regulated GTP binding protein 2	11	34035778	34043762	-1	protein_coding	4.64804	0.158151	0.614139	0	0.874223	0.0144687	1	0.716072	0.216633	0
ENSOARG00000001039	RAP1B	RAP1B, member of RAS oncogene family	3	151070755	151077096	-1	protein_coding	7.25142	-0.039283	0.936962	0	-1.24247	0.0195874	1	-1.20319	0.1427	0
ENSOARG00000001040	REXO2	RNA exonuclease 2	15	24447669	24458249	1	protein_coding	3.17068	-1.02566	0.00060004	1	-0.929368	0.0328388	1	0.0962953	0.919543	0
ENSOARG00000001045	DNAJC1	DnaJ heat shock protein family (Hsp40) member C1	13	22055134	22244166	-1	protein_coding	6.50881	-0.504805	0.113725	0	-0.917138	0.0326194	1	-0.412333	0.589236	0
ENSOARG00000001051	REPS1	RALBP1 associated Eps domain containing 1	8	63676667	63765556	-1	protein_coding	7.1694	-0.149324	0.613496	0	-0.423391	0.227613	0	-0.274066	0.66375	0
ENSOARG00000001057	TMEM43	transmembrane protein 43	19	57905459	57913499	-1	protein_coding	4.82724	0.1978	0.491031	0	0.584387	0.0828839	0	0.386587	0.510185	0
ENSOARG00000001059			JH921539.1	1162	2163	1	protein_coding	2.52989	-0.361092	0.555103	0	0.405367	0.635881	0	0.766459	0.551152	0
ENSOARG00000001066			24	37842059	37857236	1	protein_coding	5.82001	0.31943	0.217791	0	-0.10474	0.791099	0	-0.424171	0.458358	0
ENSOARG00000001067			10	70402864	70519034	1	protein_coding	1.97049	0.10235	0.829304	0	-0.883291	0.100871	0	-0.985641	0.24414	0
ENSOARG00000001069	GOLIM4	golgi integral membrane protein 4	1	217358248	217440402	1	protein_coding	6.27537	-0.266317	0.457546	0	-0.386749	0.393109	0	-0.120432	0.896383	0
ENSOARG00000001070	NOX1	NADPH oxidase 1	X	125123761	125148817	-1	protein_coding	2.75234	0.023333	0.947976	0	-0.228493	0.592865	0	-0.251826	0.736489	0
ENSOARG00000001074	REPIN1	replication initiator 1	4	112153704	112197087	1	protein_coding	3.63631	0.0890544	0.797568	0	0.691102	0.0657114	0	0.602048	0.332701	0
ENSOARG00000001075	AP5S1	adaptor related protein complex 5 sigma 1 subunit	13	50713213	50715136	-1	protein_coding	3.00817	-0.0929446	0.785143	0	0.435163	0.246581	0	0.528108	0.395541	0
ENSOARG00000001076	NPC2	NPC intracellular cholesterol transporter 2	7	82687433	82696115	-1	protein_coding	4.60539	-0.11469	0.740663	0	-0.271602	0.517869	0	-0.156912	0.843084	0
ENSOARG00000001077	RALBP1	ralA binding protein 1	23	41973772	41997876	1	protein_coding	5.92009	-0.258981	0.307054	0	-0.353698	0.287105	0	-0.0947167	0.891635	0
ENSOARG00000001078			3	601860	604726	-1	protein_coding	4.43951	0.774319	0.00500272	1	0.889459	0.0189395	1	0.115139	0.886904	0
ENSOARG00000001081	MCOLN1	mucolipin 1	5	14066280	14074594	1	protein_coding	4.48047	0.0358817	0.916788	0	0.316096	0.39492	0	0.280215	0.663182	0
ENSOARG00000001087	SRRD	SRR1 domain containing	17	65844067	65863994	1	protein_coding	5.33625	1.13719	2.6031e-07	1	0.807387	0.00945233	1	-0.329807	0.547434	0
ENSOARG00000001088			JH922768.1	47601	48172	-1	protein_coding	1.68863	-0.551363	0.101911	0	0.504385	0.295399	0	1.05575	0.152644	0
ENSOARG00000001089	OXSR1	oxidative stress responsive 1	19	11578992	11660800	1	protein_coding	7.10937	-0.0533198	0.905884	0	-1.28176	0.00578497	1	-1.22844	0.0840311	0
ENSOARG00000001090	FBXO44	F-box protein 44	12	40162356	40166795	-1	protein_coding	3.62336	1.30723	9.98543e-09	1	0.974686	0.00301918	1	-0.332547	0.564577	0
ENSOARG00000001091	U2AF2	U2 small nuclear RNA auxiliary factor 2	14	59143094	59156376	-1	protein_coding	6.85221	0.0316407	0.91854	0	0.622902	0.0464969	0	0.591261	0.248706	0
ENSOARG00000001093	NME6	NME/NM23 nucleoside diphosphate kinase 6	19	51498015	51501665	1	protein_coding	2.62412	-1.09874	8.71829e-05	1	-0.107705	0.818389	0	0.991035	0.104656	0
ENSOARG00000001095	INTS3	integrator complex subunit 3	1	102725245	102765940	1	protein_coding	6.47682	-0.706322	0.00866248	0	0.100722	0.823996	0	0.807044	0.183297	0
ENSOARG00000001098	ZNF319	zinc finger protein 319	14	25330898	25332739	-1	protein_coding	2.07246	0.51928	0.111659	0	1.26029	0.00283142	1	0.741009	0.278037	0
ENSOARG00000001099	NELFB	negative elongation factor complex member B	3	637929	646197	-1	protein_coding	5.79702	0.172148	0.558634	0	0.664536	0.0540662	0	0.492387	0.396614	0
ENSOARG00000001101	GNG11	guanine nucleotide-binding protein G(I)/G(S)/G(O) subunit gamma-11	4	11124376	11128973	1	protein_coding	6.88957	0.2137	0.866068	0	-1.01632	0.538561	0	-1.23002	0.639128	0
ENSOARG00000001102	KIF2C	kinesin family member 2C	1	19196066	19216520	1	protein_coding	2.11575	-1.57381	5.60248e-08	1	-0.814224	0.0676449	0	0.759582	0.285049	0
ENSOARG00000001107	USB1	U6 snRNA biogenesis phosphodiesterase 1	14	25336001	25350065	1	protein_coding	3.61805	-0.172498	0.548666	0	0.319393	0.362975	0	0.491891	0.388539	0
ENSOARG00000001108	CCDC106	coiled-coil domain containing 106	14	59158311	59177366	-1	protein_coding	4.48451	0.198373	0.519006	0	0.568394	0.124273	0	0.370021	0.562154	0
ENSOARG00000001110	SBK1	SH3 domain binding kinase 1	24	25823256	25828370	1	protein_coding	4.72844	-0.167251	0.663085	0	1.13865	0.00710957	1	1.3059	0.0406816	0
ENSOARG00000001112	SMIM26	small integral membrane protein 26	13	37717523	37718896	1	protein_coding	2.4665	-0.39945	0.181896	0	-0.507891	0.2261	0	-0.108441	0.900774	0
ENSOARG00000001114			10	70736744	70753017	1	protein_coding	2.0894	-0.0676258	0.864695	0	-0.270801	0.552282	0	-0.203175	0.806763	0
ENSOARG00000001115	ACTR1A	ARP1 actin related protein 1 homolog A	22	22268574	22283225	-1	protein_coding	6.28382	0.414212	0.0760595	0	0.66649	0.0318396	1	0.252278	0.657105	0
ENSOARG00000001119			13	37722535	37788425	1	protein_coding	5.45315	0.768941	0.00787646	1	1.20315	0.00220657	1	0.434209	0.52807	0
ENSOARG00000001121			JH922574.1	14720	27796	1	protein_coding	7.66482	0.54767	0.0518288	0	1.21819	0.00117987	1	0.670519	0.277969	0
ENSOARG00000001123	ALKBH3	alkB homolog 3, alpha-ketoglutaratedependent dioxygenase	15	72164703	72205335	1	protein_coding	4.61663	-0.887792	0.000525218	1	-0.248509	0.532645	0	0.639284	0.296432	0
ENSOARG00000001124	EIF4EBP1	eukaryotic translation initiation factor 4E binding protein 1	26	31887463	31911144	1	protein_coding	5.64625	1.60201	4.40855e-05	1	-0.212348	0.73182	0	-1.81436	0.0165944	1
ENSOARG00000001127			14	59194503	59204546	-1	protein_coding	3.99527	0.54997	0.108786	0	1.29987	0.00330926	1	0.749899	0.313097	0
ENSOARG00000001128	EIF1AD	eukaryotic translation initiation factor 1A domain containing	21	43396062	43397508	-1	protein_coding	3.47395	-0.121883	0.693193	0	0.431875	0.220623	0	0.553759	0.336968	0
ENSOARG00000001131			4	112226366	112232825	1	protein_coding	4.56275	-0.629153	0.0138446	0	-0.142841	0.729317	0	0.486312	0.430749	0
ENSOARG00000001133	XKRX	XK related, X-linked	X	125199097	125212665	-1	protein_coding	3.9407	-0.237198	0.401482	0	0.584747	0.0982399	0	0.821945	0.13993	0
ENSOARG00000001136	RPS8	40S ribosomal protein S8	1	19227521	19230058	1	protein_coding	10.2967	0.273532	0.509692	0	-0.555709	0.277913	0	-0.829241	0.311487	0
ENSOARG00000001138			6	36252541	36306670	-1	protein_coding	5.78046	0.0984712	0.897265	0	-1.17905	0.117178	0	-1.27752	0.313097	0
ENSOARG00000001139	GID4	GID complex subunit 4 homolog	11	34049911	34061344	-1	protein_coding	3.25045	0.235904	0.426312	0	0.574712	0.124474	0	0.338807	0.603709	0
ENSOARG00000001140			4	112262485	112438114	-1	protein_coding	7.45845	-0.631188	0.0253252	0	-0.509345	0.199909	0	0.121843	0.883708	0
ENSOARG00000001142	ITPKB	inositol-trisphosphate 3-kinase B	12	27809785	27912334	-1	protein_coding	9.05469	0.187082	0.572626	0	0.613604	0.116453	0	0.426522	0.523873	0
ENSOARG00000001146	ABRACL	ABRA C-terminal like	8	63801650	63810872	1	protein_coding	3.79314	-1.23162	5.27432e-06	1	-0.659147	0.125381	0	0.57247	0.428915	0
ENSOARG00000001147			JH921621.1	279	668	-1	protein_coding	2.11414	0.360187	0.245709	0	0.55907	0.162733	0	0.198883	0.797047	0
ENSOARG00000001150			JH922574.1	46851	48420	-1	protein_coding	1.65842	0.343121	0.321144	0	0.873693	0.0349591	0	0.530572	0.462633	0
ENSOARG00000001152			5	421140	422063	-1	pseudogene	1.65654	0.513909	0.0720034	0	0.738367	0.064414	0	0.224459	0.772415	0
ENSOARG00000001155	HECA	hdc homolog, cell cycle regulator	8	63897955	63909189	1	protein_coding	7.11955	0.233625	0.43934	0	0.284786	0.457439	0	0.0511603	0.951537	0
ENSOARG00000001156			10	70807868	70839918	-1	protein_coding	2.98105	-0.272177	0.493085	0	0.2729	0.606881	0	0.545078	0.516398	0
ENSOARG00000001158	LAT	linker for activation of T-cells	24	25866851	25870792	-1	protein_coding	5.29327	0.390019	0.179983	0	0.773866	0.0360311	1	0.383847	0.558458	0
ENSOARG00000001160	ARAP3	ArfGAP with RhoGAP domain, ankyrin repeat and PH domain 3	5	50124895	50151637	-1	protein_coding	5.01562	1.77559	0.000500055	1	-1.72852	0.0163023	1	-3.50411	0.000102982	1
ENSOARG00000001161	MMP25	matrix metallopeptidase 25	24	2452784	2462350	1	protein_coding	5.16965	1.87823	1.55186e-06	1	-0.821989	0.13356	0	-2.70021	7.89379e-05	1
ENSOARG00000001163			10	70848921	70863831	1	protein_coding	4.26485	-0.249521	0.542437	0	-0.391962	0.448615	0	-0.14244	0.892651	0
ENSOARG00000001165			JH923009.1	14579	17408	1	protein_coding	7.71558	0.64588	0.0268948	1	0.837644	0.0336976	1	0.191763	0.808832	0
ENSOARG00000001166	NRIP1	nuclear receptor interacting protein 1	1	140597192	140600662	1	protein_coding	5.35527	-0.684318	0.0478827	0	-0.819168	0.09965	0	-0.13485	0.897376	0
ENSOARG00000001168	PPP4R1	protein phosphatase 4 regulatory subunit 1	23	42015205	42044225	-1	protein_coding	6.17171	0.161239	0.543843	0	0.624239	0.0430922	0	0.462999	0.373364	0
ENSOARG00000001174			20	49403714	49442202	1	protein_coding	5.54674	0.682798	0.0232428	1	1.15678	0.0051532	1	0.473983	0.507822	0
ENSOARG00000001181			JH923009.1	20523	21472	1	protein_coding	6.93946	0.655945	0.00571591	1	1.12676	0.000617569	1	0.470814	0.395541	0
ENSOARG00000001185	ARFGEF1	ADP ribosylation factor guanine nucleotide exchange factor 1	9	44127765	44250146	-1	protein_coding	7.50204	-0.244244	0.435151	0	-0.697175	0.0710583	0	-0.452931	0.493901	0
ENSOARG00000001186			3	205622220	205709408	1	protein_coding	5.36805	0.363514	0.131889	0	1.07893	0.000740055	1	0.715417	0.153919	0
ENSOARG00000001187	ITGA6	integrin subunit alpha 6	2	136225512	136275286	-1	protein_coding	6.2461	-0.452321	0.0437935	0	0.0265141	0.945206	0	0.478835	0.35331	0
ENSOARG00000001191	TMEM140	transmembrane protein 140	4	98786715	98787221	1	protein_coding	4.20553	0.831265	0.0325447	1	0.0959411	0.876765	0	-0.735324	0.398987	0
ENSOARG00000001195			20	15113736	15150602	1	protein_coding	4.16787	-0.603777	0.0232499	0	0.214903	0.594077	0	0.81868	0.16681	0
ENSOARG00000001198			11	27540713	27544548	-1	protein_coding	5.98822	-0.11281	0.770515	0	-0.353659	0.443415	0	-0.24085	0.775204	0
ENSOARG00000001199	KIAA1841	KIAA1841	3	62751193	62799741	-1	protein_coding	3.45393	-0.537484	0.0476953	0	-1.03236	0.0077847	1	-0.494874	0.457181	0
ENSOARG00000001202	PLK3	polo like kinase 3	1	19251263	19255855	1	protein_coding	6.69665	0.63691	0.0170941	0	0.783129	0.0285134	1	0.146219	0.844036	0
ENSOARG00000001203			1	142706201	142706566	-1	protein_coding	4.31717	0.322963	0.456449	0	-0.151037	0.812062	0	-0.474	0.623305	0
ENSOARG00000001206			4	11217495	11225774	-1	protein_coding	2.58811	-0.0779163	0.879254	0	-0.232836	0.72114	0	-0.15492	0.899295	0
ENSOARG00000001208	ASH2L	ASH2 like histone lysine methyltransferase complex subunit	26	31929134	31956961	1	protein_coding	5.59351	0.0873868	0.786475	0	0.190235	0.62064	0	0.102848	0.891186	0
ENSOARG00000001211	CFAP20	cilia and flagella associated protein 20	14	25420085	25432664	-1	protein_coding	2.95892	-0.124124	0.685239	0	-0.0895063	0.832622	0	0.0346173	0.965197	0
ENSOARG00000001212	ATPAF2	ATP synthase mitochondrial F1 complex assembly factor 2	11	34061785	34074109	1	protein_coding	4.71748	0.337661	0.252013	0	0.89643	0.0172935	1	0.558769	0.378729	0
ENSOARG00000001213	MED31	mediator complex subunit 31	11	24849381	24855473	1	protein_coding	3.83227	0.175636	0.529446	0	0.109713	0.786991	0	-0.0659229	0.932322	0
ENSOARG00000001215	PRKAR1B	protein kinase cAMP-dependent type I regulatory subunit beta	JH921663.1	11764	82788	-1	protein_coding	4.43409	0.642357	0.0927533	0	0.865227	0.0784521	0	0.22287	0.824566	0
ENSOARG00000001220	BTBD19	BTB domain containing 19	1	19258856	19263210	1	protein_coding	2.28793	-0.651101	0.0933693	0	0.235733	0.682414	0	0.886835	0.303027	0
ENSOARG00000001222			24	2500565	2523213	1	protein_coding	3.21221	-0.564596	0.044849	0	-0.426467	0.275249	0	0.138129	0.860739	0
ENSOARG00000001227	CHCHD4	coiled-coil-helix-coiled-coil-helix domain containing 4	19	57923045	57928161	1	protein_coding	3.72861	0.0452888	0.897451	0	1.01418	0.00441448	1	0.968896	0.076334	0
ENSOARG00000001228	SH3BGRL	SH3 domain binding glutamate rich protein like	X	68428051	68438078	1	protein_coding	4.07123	-0.45016	0.314115	0	-1.82149	0.00239963	1	-1.37133	0.128015	0
ENSOARG00000001232			10	71193732	71223980	1	protein_coding	3.18431	-0.156686	0.620475	0	0.00213362	0.996685	0	0.15882	0.832436	0
ENSOARG00000001235	TRMT2B	tRNA methyltransferase 2 homolog B	X	125293807	125332540	-1	protein_coding	3.65162	0.220695	0.469956	0	-0.0948198	0.826823	0	-0.315515	0.634514	0
ENSOARG00000001236	TFIP11	tuftelin interacting protein 11	17	65864105	65877487	-1	protein_coding	5.86293	0.601401	0.0123515	0	0.955937	0.00322872	1	0.354536	0.535924	0
ENSOARG00000001238	DMXL1	Dmx like 1	5	32129680	32259657	-1	protein_coding	8.55269	-0.469798	0.0883529	0	-0.824672	0.0263149	1	-0.354874	0.592133	0
ENSOARG00000001240	PEF1	penta-EF-hand domain containing 1	2	234938366	234945592	1	protein_coding	4.9424	0.0694313	0.822624	0	0.269286	0.443858	0	0.199855	0.751709	0
ENSOARG00000001243	RAB31	RAB31, member RAS oncogene family	23	42170178	42217503	1	protein_coding	6.63099	0.612497	0.244709	0	-2.0156	0.00377879	1	-2.62809	0.00453996	1
ENSOARG00000001244	SERPINI1	serpin family I member 1	1	217661235	217691116	-1	protein_coding	2.46361	-1.14317	0.0304193	1	-1.05337	0.195323	0	0.0897993	0.958622	0
ENSOARG00000001246	AREL1	apoptosis resistant E3 ubiquitin protein ligase 1	7	82858378	82899044	-1	protein_coding	5.64517	-0.959017	3.93325e-05	1	-0.310465	0.371493	0	0.648552	0.235709	0
ENSOARG00000001254			20	26408690	26458052	1	protein_coding	3.62945	0.223668	0.545228	0	1.263	0.00437042	1	1.03933	0.136189	0
ENSOARG00000001259	UBE2Q2	ubiquitin conjugating enzyme E2 Q2	18	30167493	30226762	1	protein_coding	6.41725	0.164682	0.695962	0	-1.19005	0.0124463	1	-1.35473	0.0582967	0
ENSOARG00000001260	CSNK2A2	casein kinase 2 alpha 2	14	25445082	25473829	-1	protein_coding	4.71357	-0.373893	0.140284	0	-0.07245	0.859113	0	0.301443	0.625256	0
ENSOARG00000001261	SPAG1	sperm associated antigen 1	9	76741376	76818820	-1	protein_coding	3.3782	-0.286734	0.324261	0	-1.50559	9.22272e-05	1	-1.21886	0.025154	0
ENSOARG00000001262	BCL2L1	BCL2 like 1	13	60531757	60581987	-1	protein_coding	5.25101	0.715456	0.013022	1	0.383846	0.345818	0	-0.33161	0.639128	0
ENSOARG00000001263			JH922463.1	6959	16001	1	protein_coding	3.9949	0.620712	0.0499636	1	1.08221	0.0081346	1	0.461497	0.525019	0
ENSOARG00000001264	PTCH2	patched 2	1	19270475	19284541	-1	protein_coding	2.35255	0.375255	0.17351	0	0.7843	0.0283961	1	0.409045	0.512527	0
ENSOARG00000001271	ENTPD8	ectonucleoside triphosphate diphosphohydrolase 8	3	693612	696631	1	protein_coding	2.72036	0.198591	0.558959	0	0.775953	0.0480312	0	0.577362	0.38098	0
ENSOARG00000001273	TXNDC17	thioredoxin domain containing 17	11	24857061	24859366	-1	protein_coding	2.20706	-0.985813	0.00433516	1	-0.728739	0.170751	0	0.257074	0.799642	0
ENSOARG00000001274	CDC25B	cell division cycle 25B	13	50726486	50734786	-1	protein_coding	7.45786	-0.0677962	0.831975	0	0.806865	0.0165417	1	0.874661	0.0947333	0
ENSOARG00000001275			JH922463.1	28272	30805	1	protein_coding	1.78469	-0.240157	0.528953	0	0.879876	0.0611349	0	1.12003	0.117344	0
ENSOARG00000001277	MYBPH	myosin binding protein H	12	345250	352909	-1	protein_coding	4.3128	0.144069	0.794156	0	-1.88109	0.00222067	1	-2.02516	0.014974	1
ENSOARG00000001278	BANF1	barrier to autointegration factor 1	21	43400156	43400896	1	protein_coding	5.00835	-0.149097	0.638522	0	0.323874	0.39269	0	0.472972	0.44896	0
ENSOARG00000001282			10	71271676	71293510	-1	protein_coding	1.26562	-0.0199092	0.963724	0	-0.304126	0.570816	0	-0.284217	0.766009	0
ENSOARG00000001284	FCF1	FCF1, rRNA-processing protein	7	82902356	82911346	1	protein_coding	3.88406	-0.441038	0.0943975	0	-0.461589	0.247695	0	-0.0205515	0.982159	0
ENSOARG00000001288			4	112314512	112321148	1	protein_coding	1.4849	0.281617	0.474354	0	0.62644	0.195323	0	0.344823	0.703191	0
ENSOARG00000001290	PEX13	peroxisomal biogenesis factor 13	3	62839195	62871654	-1	protein_coding	5.22397	0.29423	0.316724	0	-0.385201	0.334495	0	-0.679431	0.272335	0
ENSOARG00000001296	ZNF696	zinc finger protein 696	9	14254605	14258286	-1	protein_coding	1.81638	0.0860011	0.851361	0	0.76101	0.10637	0	0.675009	0.40918	0
ENSOARG00000001299	PDCD10	programmed cell death protein 10	1	217764335	217793993	1	protein_coding	5.94371	-0.551759	0.0326277	0	-1.04464	0.00404101	1	-0.492877	0.424322	0
ENSOARG00000001300	XYLB	xylulokinase	19	11714695	11755409	1	protein_coding	2.91911	0.19795	0.553132	0	0.544972	0.17096	0	0.347022	0.62656	0
ENSOARG00000001301	RRM1	ribonucleotide reductase catalytic subunit M1	15	49271309	49310125	-1	protein_coding	6.67435	0.242086	0.383516	0	-0.178892	0.642681	0	-0.420978	0.47353	0
ENSOARG00000001302	TUBGCP2	tubulin gamma complex associated protein 2	22	50815910	50829827	1	protein_coding	6.13533	0.195357	0.484287	0	0.81592	0.0137858	1	0.620563	0.253986	0
ENSOARG00000001307	VAPA	VAMP associated protein A	23	42246608	42281610	1	protein_coding	7.30821	0.613328	0.0118024	0	-0.254216	0.479309	0	-0.867543	0.0912336	0
ENSOARG00000001311	NDEL1	nudE neurodevelopment protein 1 like 1	11	27586115	27616932	1	protein_coding	8.13529	1.03429	0.000138875	1	-0.568697	0.141022	0	-1.60298	0.00149564	1
ENSOARG00000001314			14	59293921	59297484	-1	protein_coding	3.38224	1.5237	1.42253e-05	1	1.63942	0.000733731	1	0.115724	0.913426	0
ENSOARG00000001316	PUS10	pseudouridylate synthase 10	3	62876756	62949086	1	protein_coding	4.79783	-1.22041	0.000140905	1	-1.82085	0.000137543	1	-0.600438	0.454022	0
ENSOARG00000001317	LSM1	LSM1 homolog, mRNA degradation associated	26	31987068	31996040	-1	protein_coding	4.13861	0.680309	0.0370236	1	-0.468065	0.318024	0	-1.14837	0.0959294	0
ENSOARG00000001322	FBXO22	F-box protein 22	18	30230357	30254237	1	protein_coding	3.97835	-1.22291	2.27994e-05	1	-0.971492	0.0199569	1	0.251416	0.756433	0
ENSOARG00000001325	BAG4	BCL2 associated athanogene 4	26	31996570	32020758	1	protein_coding	5.36162	0.995012	0.00103823	1	-0.664874	0.111197	0	-1.65989	0.00318106	1
ENSOARG00000001326	ATP6AP2	ATPase H+ transporting accessory protein 2	X	37757140	37789188	1	protein_coding	6.75797	-0.0232138	0.942075	0	-0.871594	0.00839711	1	-0.848381	0.0959294	0
ENSOARG00000001332	VTA1	vesicle trafficking 1	8	66565201	66637042	1	protein_coding	6.35752	0.299086	0.284914	0	-0.324443	0.382337	0	-0.623529	0.283995	0
ENSOARG00000001333	MDM1	Mdm1 nuclear protein	3	151358151	151390211	1	protein_coding	2.86929	0.176642	0.552201	0	-0.76172	0.053885	0	-0.938363	0.121036	0
ENSOARG00000001334			3	205663938	205677160	-1	protein_coding	3.85885	0.457793	0.0839341	0	0.640262	0.073156	0	0.18247	0.79555	0
ENSOARG00000001335			20	30809409	30845963	1	protein_coding	9.32696	-0.174278	0.574935	0	1.35443	0.000210297	1	1.5287	0.00189156	1
ENSOARG00000001338	CGGBP1	CGG triplet repeat binding protein 1	1	154633839	154634342	-1	protein_coding	5.02263	-0.223422	0.481304	0	-0.851445	0.0295534	1	-0.628023	0.331494	0
ENSOARG00000001350			JH923343.1	261	1038	-1	protein_coding	2.49408	-0.366905	0.476792	0	0.309422	0.67007	0	0.676327	0.545863	0
ENSOARG00000001352	SMG7	SMG7, nonsense mediated mRNA decay factor	12	62647759	62696834	1	protein_coding	6.78455	0.421228	0.119367	0	-0.229165	0.552282	0	-0.650394	0.259935	0
ENSOARG00000001354	COMMD3	COMM domain containing 3	13	22519518	22523037	1	protein_coding	3.96149	-0.540721	0.0364196	0	-0.561957	0.138795	0	-0.0212353	0.980728	0
ENSOARG00000001355			13	68972583	68976410	-1	protein_coding	3.6018	-1.24702	0.000207432	1	-0.285534	0.599835	0	0.961486	0.219019	0
ENSOARG00000001356	GIMAP6	GTPase, IMAP family member 6	4	112353169	112358920	1	protein_coding	5.4514	0.201247	0.511553	0	0.966725	0.00709163	1	0.765478	0.185182	0
ENSOARG00000001359	DDHD2	DDHD domain containing 2	26	32034418	32057108	1	protein_coding	5.24945	-0.305878	0.211974	0	-0.392268	0.235684	0	-0.08639	0.901185	0
ENSOARG00000001366	CENPI	centromere protein I	X	125376115	125486850	1	protein_coding	4.41159	-0.932343	0.000408169	1	-0.821644	0.0337838	1	0.110699	0.894815	0
ENSOARG00000001369	UBE2S	ubiquitin conjugating enzyme E2 S	14	59362798	59365691	1	protein_coding	4.51441	0.115201	0.709541	0	0.372677	0.297101	0	0.257475	0.688493	0
ENSOARG00000001370	CHI3L1	chitinase 3 like 1	12	352663	366834	-1	protein_coding	7.16128	0.363351	0.212111	0	-0.614592	0.108459	0	-0.977943	0.0840311	0
ENSOARG00000001371	DHCR7	7-dehydrocholesterol reductase	21	47576076	47584581	-1	protein_coding	2.90235	-0.64893	0.0123625	0	0.836447	0.023817	1	1.48538	0.00250782	1
ENSOARG00000001372			10	71443540	71566793	-1	protein_coding	1.92203	-0.249322	0.66569	0	0.0888546	0.918484	0	0.338177	0.802321	0
ENSOARG00000001375			JH923111.1	12035	16070	1	protein_coding	5.09055	0.741724	0.0376533	1	0.90891	0.0611349	0	0.167186	0.870026	0
ENSOARG00000001378	NAPG	NSF attachment protein gamma	23	42525801	42536308	1	protein_coding	4.79978	0.0732232	0.810179	0	-0.000458738	0.999341	0	-0.073682	0.91891	0
ENSOARG00000001380			JH923324.1	21	6462	1	protein_coding	2.13303	-0.0174382	0.974798	0	-0.836438	0.159966	0	-0.819	0.398229	0
ENSOARG00000001381	PSEN2	presenilin 2	12	28026460	28041286	1	protein_coding	4.51976	-0.159227	0.601194	0	-0.0486167	0.912108	0	0.11061	0.882951	0
ENSOARG00000001383	M6PR	mannose-6-phosphate receptor, cation dependent	3	205744779	205756416	1	protein_coding	6.74678	0.397986	0.103451	0	0.0369744	0.926933	0	-0.361012	0.520171	0
ENSOARG00000001384	PMS2	PMS1 homolog 2, mismatch repair system component	24	37884399	37907388	-1	protein_coding	4.39515	-0.316734	0.240625	0	0.140682	0.725151	0	0.457416	0.448697	0
ENSOARG00000001386	SPNS1	sphingolipid transporter 1 (putative)	24	25871851	25880117	-1	protein_coding	4.89188	0.442828	0.110851	0	0.957985	0.00706456	1	0.515157	0.398987	0
ENSOARG00000001390	SRD5A3	steroid 5 alpha-reductase 3	6	70798757	70813655	1	protein_coding	2.57196	-0.65699	0.0116514	1	-0.326395	0.412555	0	0.330595	0.62656	0
ENSOARG00000001391			11	19681858	19684602	-1	protein_coding	3.32717	-0.139103	0.686567	0	-0.0922191	0.845595	0	0.0468842	0.958361	0
ENSOARG00000001393			JH922130.1	21806	24766	-1	protein_coding	4.12379	-0.829676	0.00363865	1	-0.0694691	0.893414	0	0.760207	0.269942	0
ENSOARG00000001396	EIF2B3	eukaryotic translation initiation factor 2B subunit gamma	1	19291159	19423029	-1	protein_coding	5.54644	-0.740718	0.00410451	1	-0.49156	0.189771	0	0.249159	0.722232	0
ENSOARG00000001399	SLC24A3	solute carrier family 24 member 3	13	38009845	38436495	1	protein_coding	4.73438	0.518969	0.0925346	0	0.290288	0.502216	0	-0.228681	0.771888	0
ENSOARG00000001401	EXD3	exonuclease 3'-5' domain containing 3	3	725962	781557	1	protein_coding	5.61763	0.710075	0.0294683	1	0.965785	0.0273865	1	0.25571	0.765285	0
ENSOARG00000001404			JH923002.1	21	60926	-1	protein_coding	2.19361	0.11516	0.774467	0	-0.195099	0.700559	0	-0.310259	0.718723	0
ENSOARG00000001406			13	69318225	69374150	1	protein_coding	7.99556	0.480445	0.160876	0	-0.712172	0.118767	0	-1.19262	0.0797932	0
ENSOARG00000001408	ACVR2B	activin A receptor type 2B	19	11769555	11793283	1	protein_coding	2.9119	0.40159	0.142614	0	0.391797	0.300266	0	-0.00979296	0.990498	0
ENSOARG00000001411	PRKAB1	protein kinase AMP-activated non-catalytic subunit beta 1	17	55313642	55322592	-1	protein_coding	5.5062	0.297873	0.227964	0	-0.0107807	0.978627	0	-0.308653	0.579534	0
ENSOARG00000001412			4	112468097	112472163	-1	protein_coding	3.7458	0.33141	0.291908	0	0.584036	0.140078	0	0.252626	0.738807	0
ENSOARG00000001414	SUFU	SUFU negative regulator of hedgehog signaling	22	22291390	22392803	1	protein_coding	5.65175	-0.12635	0.665372	0	0.668271	0.0449632	0	0.794621	0.128457	0
ENSOARG00000001419	TPX2	TPX2, microtubule nucleation factor	13	60597536	60651659	1	protein_coding	4.90961	-1.15572	4.99923e-06	1	-0.89587	0.0175393	1	0.259846	0.714891	0
ENSOARG00000001426	YLPM1	YLP motif containing 1	7	82931664	82993759	1	protein_coding	6.26078	-0.2874	0.318902	0	-0.510984	0.161955	0	-0.223584	0.74819	0
ENSOARG00000001428			14	59371966	59374232	-1	protein_coding	8.03941	0.30192	0.355403	0	0.943129	0.020077	1	0.641209	0.341634	0
ENSOARG00000001429			JH921741.1	6448	6582	1	protein_coding	2.41619	-0.581407	0.0423622	0	0.606349	0.137797	0	1.18776	0.0503451	0
ENSOARG00000001430	PLPP5	phospholipid phosphatase 5	26	32061353	32064831	-1	protein_coding	2.88865	-0.392449	0.254759	0	0.00262805	0.996536	0	0.395077	0.622712	0
ENSOARG00000001442	EVL	Enah/Vasp-like	18	63638617	63750504	1	protein_coding	9.07031	-0.157565	0.667881	0	0.502577	0.242198	0	0.660143	0.344397	0
ENSOARG00000001446	HECTD3	HECT domain E3 ubiquitin protein ligase 3	1	19425022	19433738	-1	protein_coding	5.67025	-0.112589	0.679185	0	0.702409	0.0229857	1	0.814998	0.0853651	0
ENSOARG00000001447	NSD3	nuclear receptor binding SET domain protein 3	26	32071476	32284341	-1	protein_coding	7.86491	0.200136	0.56071	0	-0.0645637	0.893018	0	-0.264699	0.725007	0
ENSOARG00000001448	PNPLA6	patatin like phospholipase domain containing 6	5	14076136	14098455	1	protein_coding	6.57869	0.121764	0.661569	0	0.719869	0.0234856	1	0.598105	0.243352	0
ENSOARG00000001450			JH922633.1	21	2580	-1	protein_coding	5.60216	-0.378167	0.149259	0	0.662327	0.0604652	0	1.04049	0.0454438	0
ENSOARG00000001454			JH923032.1	12930	15376	1	protein_coding	3.24873	0.471292	0.136796	0	0.806559	0.0543671	0	0.335267	0.656555	0
ENSOARG00000001455	EXOG	exo/endonuclease G	19	11804098	11824083	1	protein_coding	4.50421	-0.219785	0.446777	0	0.424765	0.245615	0	0.64455	0.271003	0
ENSOARG00000001457	REL	REL proto-oncogene, NF-kB subunit	3	62964054	63001655	-1	protein_coding	8.97906	0.932173	0.00173134	1	-1.1025	0.00749288	1	-2.03467	0.000112237	1
ENSOARG00000001459			JH922633.1	2917	4779	-1	protein_coding	1.17432	0.33291	0.356407	0	1.05969	0.0174837	1	0.726778	0.332217	0
ENSOARG00000001460	FAM45A	family with sequence similarity 45 member A	22	38257489	38272054	1	protein_coding	4.39337	-0.424083	0.20155	0	-0.766651	0.0838663	0	-0.342568	0.671892	0
ENSOARG00000001461	KIAA0141	KIAA0141	5	50369485	50384593	1	protein_coding	6.13526	0.205866	0.406308	0	0.520417	0.0875352	0	0.314551	0.553681	0
ENSOARG00000001462			15	34048942	34106341	1	protein_coding	5.11495	-0.114258	0.718525	0	0.504598	0.154546	0	0.618856	0.286701	0
ENSOARG00000001463			13	22525094	22532652	1	protein_coding	3.36435	-0.250848	0.444239	0	-0.347606	0.446603	0	-0.0967571	0.918528	0
ENSOARG00000001464	CXorf38	chromosome X open reading frame 38	X	37848692	37873799	-1	protein_coding	4.39737	0.000324868	0.999626	0	0.235599	0.507608	0	0.235274	0.707796	0
ENSOARG00000001465			JH922562.1	1136	2685	1	protein_coding	6.35825	-0.733563	0.00723158	1	-0.503739	0.197812	0	0.229823	0.757725	0
ENSOARG00000001468	MAPK8	mitogen-activated protein kinase 8	25	42344697	42375081	1	protein_coding	5.10666	-0.564071	0.0621373	0	-0.651945	0.125966	0	-0.0878744	0.925762	0
ENSOARG00000001469	KMT5C	lysine methyltransferase 5C	14	59402587	59406801	-1	protein_coding	2.55829	-0.101347	0.775464	0	0.0349297	0.942867	0	0.136277	0.866482	0
ENSOARG00000001470	LY6E	lymphocyte antigen 6 family member E	9	14370035	14370797	-1	protein_coding	5.04817	0.321824	0.396496	0	1.56214	0.0007029	1	1.24032	0.0812417	0
ENSOARG00000001472	UROD	uroporphyrinogen decarboxylase	1	19436350	19439595	1	protein_coding	4.10618	0.0234928	0.949401	0	0.500674	0.181423	0	0.477181	0.454451	0
ENSOARG00000001474	HIST3H2BB	histone cluster 3 H2B family member b	5	2274016	2274396	-1	protein_coding	4.07332	0.182116	0.553874	0	1.18657	0.00120654	1	1.00446	0.0679041	0
ENSOARG00000001476			18	30560174	30577521	-1	protein_coding	3.50107	-1.34598	1.57253e-06	1	-1.01183	0.0189726	1	0.33415	0.676419	0
ENSOARG00000001479			AMGL01121659.1	21	3400	-1	protein_coding	5.38029	0.049619	0.901375	0	0.701826	0.0803528	0	0.652207	0.332957	0
ENSOARG00000001482			24	2672450	2681351	-1	protein_coding	2.50014	-1.48045	1.1139e-06	1	-0.894881	0.0513641	0	0.585564	0.456524	0
ENSOARG00000001483	LETM2	leucine zipper and EF-hand containing transmembrane protein 2	26	32174799	32188416	1	protein_coding	2.12758	0.203412	0.53815	0	-0.0440974	0.935189	0	-0.24751	0.771841	0
ENSOARG00000001485	METAP1D	methionyl aminopeptidase type 1D, mitochondrial	2	136603071	136680841	-1	protein_coding	4.2367	-0.721596	0.00211409	1	-0.53754	0.119014	0	0.184056	0.785646	0
ENSOARG00000001486	GATAD2B	GATA zinc finger domain containing 2B	1	102804423	102817308	-1	protein_coding	6.19015	0.470314	0.0911882	0	0.465819	0.206722	0	-0.00449495	0.995458	0
ENSOARG00000001489	TPST2	tyrosylprotein sulfotransferase 2	17	65890278	65906516	-1	protein_coding	5.98575	0.265014	0.311924	0	-0.207302	0.556327	0	-0.472316	0.389985	0
ENSOARG00000001492			4	112567950	112571833	1	protein_coding	2.31618	-1.11848	0.0014846	1	-1.00538	0.0514866	0	0.113102	0.919417	0
ENSOARG00000001497	TES	testin LIM domain protein	4	52096960	52160943	-1	protein_coding	5.44528	-1.10656	1.91255e-05	1	-1.04794	0.0061046	1	0.0586211	0.947358	0
ENSOARG00000001499	COQ8A	coenzyme Q8A	12	28101055	28126559	1	protein_coding	4.55063	-0.254698	0.378532	0	0.405416	0.279783	0	0.660114	0.260813	0
ENSOARG00000001500	DLST	dihydrolipoamide S-succinyltransferase	7	83045443	83062618	1	protein_coding	5.93198	-0.0980225	0.715808	0	-0.0554846	0.878994	0	0.042538	0.951162	0
ENSOARG00000001505	HIVEP2	human immunodeficiency virus type I enhancer binding protein 2	8	67132812	67172996	-1	protein_coding	6.09344	0.00750082	0.982776	0	0.153407	0.682414	0	0.145906	0.831538	0
ENSOARG00000001507	SETD6	SET domain containing 6	14	25720528	25723873	1	protein_coding	3.79629	-0.00170439	0.997092	0	-0.00553844	0.991189	0	-0.00383404	0.996295	0
ENSOARG00000001509	ARHGAP4	Rho GTPase activating protein 4	JH921656.1	18529	34251	-1	protein_coding	7.46525	0.0227536	0.944352	0	0.476914	0.162221	0	0.454161	0.426281	0
ENSOARG00000001510	KIAA0753	KIAA0753	11	24865097	24921842	1	protein_coding	4.22365	-0.549288	0.0259961	0	-0.31699	0.379534	0	0.232298	0.723773	0
ENSOARG00000001511	STAT3	signal transducer and activator of transcription 3	11	41903051	41934839	-1	protein_coding	7.61255	0.136426	0.648263	0	-0.220396	0.549484	0	-0.356823	0.548627	0
ENSOARG00000001513	SLC26A11	solute carrier family 26 member 11	11	51403870	51420152	-1	protein_coding	3.32635	1.77117	4.00356e-05	1	0.902747	0.11222	0	-0.868428	0.370425	0
ENSOARG00000001518	ACCS	1-aminocyclopropane-1-carboxylate synthase homolog (inactive)	15	72365360	72389751	1	protein_coding	3.28326	-0.501869	0.0534985	0	-0.0605394	0.891292	0	0.44133	0.472941	0
ENSOARG00000001519	TRIM38	tripartite motif containing 38	20	30859856	30873824	-1	protein_coding	5.73551	0.189904	0.483211	0	-0.204478	0.56341	0	-0.394383	0.480608	0
ENSOARG00000001521	TRAF2	TNF receptor associated factor 2	3	814166	832188	-1	protein_coding	6.374	1.15205	7.48294e-05	1	0.942256	0.017999	1	-0.209791	0.791407	0
ENSOARG00000001523	PHC1	polyhomeotic homolog 1	3	205758728	205778649	-1	protein_coding	3.43686	0.588335	0.048454	1	1.1058	0.00445477	1	0.517469	0.446301	0
ENSOARG00000001525	RPS6KL1	ribosomal protein S6 kinase like 1	7	83066587	83079600	-1	protein_coding	6.26811	0.418378	0.149219	0	1.09401	0.00377879	1	0.675637	0.275928	0
ENSOARG00000001527	POT1	protection of telomeres 1	4	89122082	89215616	-1	protein_coding	5.32571	-1.55704	9.23101e-09	1	-1.33422	0.00103911	1	0.222812	0.779317	0
ENSOARG00000001528	MUTYH	mutY DNA glycosylase	1	19740780	19750097	-1	protein_coding	3.92322	-0.303569	0.237365	0	0.145428	0.699227	0	0.448997	0.42715	0
ENSOARG00000001529	TRIM8	tripartite motif containing 8	22	22407872	22423339	1	protein_coding	6.18369	-0.0160714	0.960221	0	0.366191	0.279655	0	0.382262	0.4948	0
ENSOARG00000001530	AIG1	androgen induced 1	8	67448966	67706755	1	protein_coding	3.36993	-0.0281776	0.943537	0	-0.422778	0.331823	0	-0.3946	0.598932	0
ENSOARG00000001531	SCAPER	S-phase cyclin A associated protein in the ER	18	30639573	31017325	-1	protein_coding	6.56113	0.0794432	0.827057	0	-0.468974	0.236	0	-0.548417	0.401706	0
ENSOARG00000001532	TMEM165	transmembrane protein 165	6	70847518	70868383	1	protein_coding	4.59358	-0.364891	0.269232	0	-0.576002	0.184805	0	-0.211111	0.804581	0
ENSOARG00000001535			JH922272.1	4990	25468	-1	protein_coding	5.67081	-0.961722	2.80879e-05	1	-0.694762	0.0360539	1	0.26696	0.667672	0
ENSOARG00000001536	ADAT2	adenosine deaminase, tRNA specific 2	8	67804521	67830607	-1	protein_coding	3.5306	0.382505	0.214215	0	0.0333651	0.94739	0	-0.34914	0.632004	0
ENSOARG00000001537			4	112613662	112622142	1	protein_coding	3.33231	-0.94542	0.000621124	1	-1.07938	0.00698526	1	-0.133959	0.873188	0
ENSOARG00000001538	EDF1	endothelial differentiation related factor 1	3	838913	842943	1	protein_coding	4.6526	0.317745	0.330027	0	0.50669	0.224341	0	0.188945	0.816547	0
ENSOARG00000001539	CADM1	cell adhesion molecule 1	15	25196640	25337564	-1	protein_coding	5.1112	-0.713722	0.0225378	1	-0.118807	0.822747	0	0.594916	0.42757	0
ENSOARG00000001541	PEX3	peroxisomal biogenesis factor 3	8	67830983	67864361	1	protein_coding	3.75994	-0.68756	0.00338959	1	-0.496604	0.167011	0	0.190955	0.785708	0
ENSOARG00000001543			10	71664259	71671017	-1	protein_coding	4.79863	0.165225	0.61525	0	0.520184	0.169742	0	0.354959	0.599761	0
ENSOARG00000001544	RIPK1	receptor interacting serine/threonine kinase 1	20	49443292	49485391	-1	protein_coding	7.47498	-0.074587	0.828333	0	-0.0398843	0.930814	0	0.0347027	0.966064	0
ENSOARG00000001546	NAA10	N(alpha)-acetyltransferase 10, NatA catalytic subunit	JH921656.1	34185	42723	-1	protein_coding	4.4784	-0.190708	0.523002	0	0.346314	0.350949	0	0.537022	0.367637	0
ENSOARG00000001548	CRYBB1	crystallin beta B1	17	65956703	65967094	-1	protein_coding	3.5516	-0.506192	0.168845	0	0.0286686	0.961968	0	0.534861	0.519933	0
ENSOARG00000001552	RABL6	RAB, member RAS oncogene family like 6	3	863763	880511	-1	protein_coding	5.87605	0.591752	0.028454	1	0.976958	0.00743957	1	0.385206	0.54812	0
ENSOARG00000001553			10	71707539	71808131	-1	protein_coding	3.07342	-0.28437	0.417462	0	-0.0206089	0.970074	0	0.263761	0.757725	0
ENSOARG00000001555	NFATC2IP	nuclear factor of activated T-cells 2 interacting protein	24	25890362	25899904	-1	protein_coding	4.63615	0.129223	0.670449	0	0.754098	0.0287248	1	0.624875	0.268904	0
ENSOARG00000001557	MEFV	MEFV, pyrin innate immunity regulator	24	2688538	2700937	-1	protein_coding	5.69622	1.10898	0.000242645	1	-0.924417	0.0289917	1	-2.0334	0.000171385	1
ENSOARG00000001558	RENBP	renin binding protein	JH921656.1	42671	50706	-1	protein_coding	4.23958	-0.155687	0.593653	0	0.390326	0.27162	0	0.546013	0.338995	0
ENSOARG00000001560	ARHGAP22	Rho GTPase activating protein 22	25	42386508	42542939	-1	protein_coding	4.73469	-1.28162	0.00862308	1	-2.12942	0.00283142	1	-0.847802	0.467868	0
ENSOARG00000001561	TOE1	target of EGR1, member 1 (nuclear)	1	19750096	19753334	1	protein_coding	5.27928	0.56455	0.0186518	0	0.902368	0.00569562	1	0.337818	0.557592	0
ENSOARG00000001563	PAPOLG	poly(A) polymerase gamma	3	63093125	63121409	-1	protein_coding	5.71279	0.0242665	0.943537	0	-0.311195	0.417494	0	-0.335461	0.604037	0
ENSOARG00000001565	SEC31A	SEC31 homolog A, COPII coat complex component	6	97265119	97315082	-1	protein_coding	6.6587	-0.261891	0.320547	0	-0.0428132	0.916382	0	0.219077	0.728923	0
ENSOARG00000001566	EIF2B2	eukaryotic translation initiation factor 2B subunit beta	7	83164646	83170703	1	protein_coding	4.68112	0.151886	0.647796	0	0.819101	0.0292599	1	0.667216	0.283849	0
ENSOARG00000001567	CNOT1	CCR4-NOT transcription complex subunit 1	14	25725504	25781912	-1	protein_coding	8.42772	-0.445212	0.109468	0	-0.552841	0.141227	0	-0.10763	0.893335	0
ENSOARG00000001570	RCN2	reticulocalbin 2	18	31059610	31077349	1	protein_coding	4.02142	-0.0336305	0.922589	0	-0.874611	0.0191615	1	-0.84098	0.152097	0
ENSOARG00000001571	NADSYN1	NAD synthetase 1	21	47597876	47626025	1	protein_coding	5.37239	-0.0710334	0.83432	0	0.258773	0.496253	0	0.329806	0.608047	0
ENSOARG00000001572	AIMP2	aminoacyl tRNA synthase complex-interacting multifunctional protein 2	24	37907715	37915133	1	protein_coding	3.7852	-0.537679	0.0619215	0	0.296466	0.472882	0	0.834145	0.182432	0
ENSOARG00000001573	MYLK2	myosin light chain kinase 2	13	60667341	60680717	1	protein_coding	1.47368	0.529521	0.156109	0	0.0403639	0.949314	0	-0.489157	0.585517	0
ENSOARG00000001574	BTG2	protein BTG2	12	485439	487221	1	protein_coding	6.34553	0.400959	0.1693	0	-0.701306	0.0631353	0	-1.10227	0.0483002	0
ENSOARG00000001575			JH922932.1	2045	5995	1	protein_coding	2.19138	0.439806	0.165979	0	-1.13975	0.00691187	0	-1.57956	0.00575081	0
ENSOARG00000001578			JH922049.1	14183	17512	1	protein_coding	3.58641	-0.208662	0.497188	0	0.328684	0.399714	0	0.537345	0.389985	0
ENSOARG00000001579			4	112710761	112712561	1	protein_coding	3.68353	-0.0204106	0.956917	0	0.630157	0.0916265	0	0.650568	0.291904	0
ENSOARG00000001580			JH921656.1	56713	57830	-1	protein_coding	2.19475	0.373607	0.22302	0	1.41377	0.000220896	1	1.04016	0.0726797	0
ENSOARG00000001581			JH921656.1	58220	59492	-1	protein_coding	3.63603	0.746363	0.00787646	1	1.39098	0.000277656	1	0.644619	0.307455	0
ENSOARG00000001584	DENND4B	DENN domain containing 4B	1	102885581	102896976	-1	protein_coding	7.00146	-0.437247	0.0778297	0	0.362912	0.290053	0	0.800159	0.128093	0
ENSOARG00000001588			JH921863.1	986	10405	1	protein_coding	6.18624	-1.03578	0.000252114	1	-0.773145	0.058183	0	0.262635	0.737217	0
ENSOARG00000001589			4	112726600	112731983	1	protein_coding	5.65317	-0.0911572	0.783822	0	0.600474	0.091471	0	0.691631	0.231921	0
ENSOARG00000001590	RAI1	retinoic acid induced 1	11	34194577	34205303	-1	protein_coding	4.99437	0.630277	0.0163311	1	1.05196	0.00352349	1	0.421681	0.496579	0
ENSOARG00000001591	FUCA2	fucosidase, alpha-L- 2, plasma	8	67869377	67891658	-1	protein_coding	3.48389	-0.214644	0.596032	0	-0.655195	0.192429	0	-0.440551	0.610838	0
ENSOARG00000001594			10	71818635	71942709	1	protein_coding	2.67963	-0.254832	0.430749	0	-0.355339	0.423626	0	-0.100507	0.913242	0
ENSOARG00000001595	TACC1	transforming acidic coiled-coil containing protein 1	26	32545194	32601000	1	protein_coding	7.66014	0.504169	0.0364298	0	0.265705	0.445006	0	-0.238464	0.6967	0
ENSOARG00000001599	SFXN4	sideroflexin 4	22	38276026	38291689	-1	protein_coding	4.38374	-0.342128	0.174797	0	0.0603172	0.880535	0	0.402445	0.480608	0
ENSOARG00000001600	TREML1	triggering receptor expressed on myeloid cells like 1	20	15158837	15163178	-1	protein_coding	3.84245	0.105913	0.923793	0	0.502213	0.7252	0	0.3963	0.875576	0
ENSOARG00000001602	CLOCK	clock circadian regulator	6	70873036	70987644	-1	protein_coding	6.65324	0.135623	0.669043	0	-0.614737	0.0882803	0	-0.75036	0.191079	0
ENSOARG00000001603	FABP3	fatty acid binding protein 3	2	235135457	235145925	1	protein_coding	2.51115	-0.0106094	0.977776	0	0.131579	0.780637	0	0.142188	0.866067	0
ENSOARG00000001607	HSPBP1	HSPA (Hsp70) binding protein 1	14	59459652	59478883	1	protein_coding	3.78171	0.271175	0.394291	0	1.23069	0.00123281	1	0.959512	0.111234	0
ENSOARG00000001610			1	102902117	102911249	-1	protein_coding	5.50257	1.10202	1.13099e-05	1	1.05036	0.00258069	1	-0.0516626	0.948953	0
ENSOARG00000001611	SLC25A12	solute carrier family 25 member 12	2	136680840	136867566	1	protein_coding	5.05249	-0.561275	0.019005	0	-0.614129	0.0721353	0	-0.0528538	0.945901	0
ENSOARG00000001613	GNAL	G protein subunit alpha L	23	43042712	43087998	1	protein_coding	4.7558	-0.168208	0.617911	0	-0.610971	0.126143	0	-0.442763	0.518007	0
ENSOARG00000001615	TMEM185A	transmembrane protein 185A	JH922019.1	47724	65106	1	protein_coding	4.45929	-0.129738	0.687648	0	-0.129541	0.758917	0	0.000197734	0.999679	0
ENSOARG00000001617	MYH10	myosin heavy chain 10	11	27625138	27747562	-1	protein_coding	1.54879	0.375772	0.197326	0	0.629979	0.130155	0	0.254208	0.74645	0
ENSOARG00000001618			2	235147613	235189418	-1	protein_coding	4.34001	-0.546277	0.0212537	0	-0.234451	0.518841	0	0.311825	0.609559	0
ENSOARG00000001619	MLH3	mutL homolog 3	7	83180621	83223682	-1	protein_coding	3.68867	-1.15079	2.27994e-05	1	-1.02695	0.0116688	1	0.123849	0.886711	0
ENSOARG00000001620	BTK	Bruton tyrosine kinase	X	125570541	125600872	-1	protein_coding	7.03287	-0.555405	0.0319188	0	-0.472249	0.200605	0	0.0831558	0.916526	0
ENSOARG00000001621	MED14	mediator complex subunit 14	X	37877268	37937143	-1	protein_coding	5.70364	-0.0846953	0.796283	0	-0.418424	0.245615	0	-0.333729	0.598683	0
ENSOARG00000001622			24	2731128	2736655	1	protein_coding	4.46369	0.0772085	0.796384	0	0.366007	0.27024	0	0.288799	0.622712	0
ENSOARG00000001626	PPM1K	protein phosphatase, Mg2+/Mn2+ dependent 1K	6	36404281	36418026	1	protein_coding	4.6719	-0.969207	1.60052e-05	1	-0.495912	0.150121	0	0.473296	0.415215	0
ENSOARG00000001629			JH921926.1	7785	15726	-1	protein_coding	3.65945	0.00663936	0.986016	0	0.601912	0.133081	0	0.595273	0.368088	0
ENSOARG00000001630	SLC39A1	solute carrier family 39 member 1	1	102912811	102915113	-1	protein_coding	4.0517	0.265232	0.361459	0	0.256281	0.502216	0	-0.00895098	0.99075	0
ENSOARG00000001632	STIM1	stromal interaction molecule 1	15	49313828	49506183	-1	protein_coding	8.44561	-0.130745	0.766621	0	-0.248393	0.649833	0	-0.117648	0.912363	0
ENSOARG00000001634	PHACTR2	phosphatase and actin regulator 2	8	68001748	68215271	1	protein_coding	6.8484	0.239259	0.527018	0	-0.99456	0.0263218	1	-1.23382	0.0678593	0
ENSOARG00000001638			X	125613554	125616789	1	protein_coding	6.40776	-0.271377	0.539145	0	-0.883629	0.105577	0	-0.612253	0.505692	0
ENSOARG00000001639	GPR15	G protein-coupled receptor 15	1	161287831	161288907	1	protein_coding	3.63934	-1.60734	2.26973e-06	1	-0.843702	0.0826471	0	0.76364	0.347581	0
ENSOARG00000001641	C20orf27	chromosome 20 open reading frame 27	13	50767087	50772384	1	protein_coding	5.29946	-0.148214	0.611116	0	0.240667	0.510676	0	0.388881	0.503933	0
ENSOARG00000001642	TESK2	testis-specific kinase 2	1	19754473	19823670	-1	protein_coding	4.43141	-0.688798	0.0296813	1	-0.769607	0.0852063	0	-0.0808082	0.935308	0
ENSOARG00000001644	EXT2	exostosin glycosyltransferase 2	15	72393969	72536302	1	protein_coding	6.32053	-0.148582	0.588525	0	0.420143	0.194576	0	0.568725	0.277969	0
ENSOARG00000001645			4	112742780	112744989	-1	protein_coding	5.04628	-0.289945	0.307961	0	0.245783	0.518178	0	0.535728	0.373412	0
ENSOARG00000001647	GLA	galactosidase alpha	X	125622070	125631716	-1	protein_coding	3.97774	0.532127	0.0434079	0	0.153717	0.70903	0	-0.37841	0.548668	0
ENSOARG00000001650	PSTPIP1	proline-serine-threonine phosphatase interacting protein 1	18	31150141	31175077	1	protein_coding	8.54054	0.636138	0.0163214	1	0.589975	0.104923	0	-0.0461626	0.95593	0
ENSOARG00000001652			5	50421573	50434300	1	protein_coding	3.50708	-0.810975	0.0144044	1	-1.12995	0.0203289	1	-0.31897	0.728818	0
ENSOARG00000001653	MAPK9	mitogen-activated protein kinase 9	5	654702	706157	1	protein_coding	4.28795	-0.652285	0.0392563	0	-0.611755	0.176553	0	0.0405298	0.966926	0
ENSOARG00000001654	PPP6R1	protein phosphatase 6 regulatory subunit 1	14	59488421	59501412	1	protein_coding	7.58609	0.467306	0.0831199	0	0.910011	0.0111046	1	0.442706	0.47093	0
ENSOARG00000001659	WDFY4	WDFY family member 4	25	42606155	42860215	1	protein_coding	10.1942	0.442454	0.133632	0	0.617077	0.111318	0	0.174622	0.821781	0
ENSOARG00000001661			1	19902188	19905070	-1	protein_coding	1.20223	0.123025	0.827792	0	0.44326	0.494486	0	0.320235	0.791587	0
ENSOARG00000001662	DTWD2	DTW domain containing 2	5	32350137	32423035	1	protein_coding	3.18769	-0.859425	0.0195855	1	-0.968662	0.0612094	0	-0.109236	0.925457	0
ENSOARG00000001663	BCL11A	B-cell CLL/lymphoma 11A	3	63331226	63430532	1	protein_coding	7.78015	-0.560525	0.051994	0	0.118452	0.797054	0	0.678977	0.295473	0
ENSOARG00000001667	EIF2AK1	eukaryotic translation initiation factor 2 alpha kinase 1	24	37916080	37941042	-1	protein_coding	5.34217	-0.111533	0.691324	0	0.409329	0.200605	0	0.520863	0.32269	0
ENSOARG00000001668	TFEC	transcription factor EC	4	52298499	52441976	1	protein_coding	4.51052	-2.07522	0.00183606	1	-3.178	0.00155339	1	-1.10278	0.492841	0
ENSOARG00000001669			JH921978.1	2989	6997	-1	protein_coding	2.94326	0.802506	0.0279635	1	0.709021	0.172527	0	-0.0934845	0.934895	0
ENSOARG00000001671			24	2750354	2778178	1	protein_coding	5.63081	-0.736686	0.0026485	1	-1.24053	0.000369777	1	-0.503843	0.389985	0
ENSOARG00000001674			JH923295.1	21	2787	1	protein_coding	2.90925	1.58098	1.68189e-05	1	-0.570291	0.27588	0	-2.15127	0.00158798	1
ENSOARG00000001675			8	68228042	68244497	1	protein_coding	6.98741	0.225444	0.381547	0	0.00914836	0.982464	0	-0.216296	0.719191	0
ENSOARG00000001684	PEMT	phosphatidylethanolamine N-methyltransferase	11	34332999	34359071	1	protein_coding	1.93405	-0.0989646	0.796384	0	0.402198	0.353493	0	0.501162	0.475202	0
ENSOARG00000001687	ARMCX3	armadillo repeat containing, X-linked 3	X	125795062	125796201	1	protein_coding	3.76686	0.0491908	0.903082	0	-1.10098	0.0110456	1	-1.15017	0.0773159	0
ENSOARG00000001689	ARL3	ADP-ribosylation factor-like protein 3	22	22438505	22468540	-1	protein_coding	1.78975	-0.810689	0.0148204	1	-0.143269	0.805467	0	0.66742	0.424322	0
ENSOARG00000001691	TMEM176B	transmembrane protein 176B	4	112797026	112810549	-1	protein_coding	4.60807	0.115764	0.759256	0	0.64293	0.11359	0	0.527166	0.451364	0
ENSOARG00000001692	RGS22	regulator of G protein signaling 22	9	76870092	77006581	1	protein_coding	4.42506	-0.627277	0.224799	0	-0.883446	0.195513	0	-0.256169	0.855817	0
ENSOARG00000001693	TSPAN3	tetraspanin 3	18	31191409	31219680	-1	protein_coding	5.72089	0.850375	0.000133105	1	0.418057	0.190199	0	-0.432318	0.417313	0
ENSOARG00000001695	NCF2	neutrophil cytosolic factor 2	12	62698786	62737356	-1	protein_coding	6.26261	0.213326	0.404652	0	-0.66122	0.0312732	0	-0.874546	0.0616247	0
ENSOARG00000001696	YY1	YY1 transcription factor	18	63833504	63857542	1	protein_coding	6.9064	0.298928	0.256193	0	0.01553	0.97004	0	-0.283398	0.639554	0
ENSOARG00000001697	TMEM86B	transmembrane protein 86B	14	59502775	59504293	1	protein_coding	2.58546	0.0913946	0.843632	0	0.238829	0.667341	0	0.147435	0.886711	0
ENSOARG00000001700	PLCG1	phospholipase C gamma 1	13	69403562	69417129	1	protein_coding	6.88416	0.605875	0.0311475	1	1.23756	0.00116279	1	0.631686	0.317846	0
ENSOARG00000001701			JH923099.1	609	3527	1	protein_coding	8.10387	0.477932	0.0753221	0	0.690144	0.0500873	0	0.212212	0.757132	0
ENSOARG00000001702	PRDX1	peroxiredoxin 1	1	19912292	19922232	-1	protein_coding	6.37466	-0.158437	0.586813	0	-0.271834	0.45179	0	-0.113397	0.873722	0
ENSOARG00000001703	SLC38A7	solute carrier family 38 member 7	14	25851222	25860809	-1	protein_coding	2.97178	-0.460777	0.105435	0	0.331204	0.399098	0	0.791981	0.185917	0
ENSOARG00000001704	PLEKHA2	pleckstrin homology domain containing A2	26	32676473	32725335	1	protein_coding	8.61936	-0.209712	0.493668	0	0.259858	0.512078	0	0.469569	0.456845	0
ENSOARG00000001710	CD19	CD19 molecule	24	25905178	25915071	-1	protein_coding	7.4395	0.278913	0.359355	0	0.719301	0.052898	0	0.440388	0.495275	0
ENSOARG00000001711	ZNF800	zinc finger protein 800	4	91691545	91713342	-1	protein_coding	5.97482	-0.28792	0.321111	0	-0.977641	0.00867217	1	-0.689721	0.253762	0
ENSOARG00000001712	SNRNP40	small nuclear ribonucleoprotein U5 subunit 40	2	235198619	235223256	1	protein_coding	5.00286	0.0836574	0.801027	0	0.240185	0.529151	0	0.156528	0.828598	0
ENSOARG00000001713			14	59507054	59520843	1	protein_coding	4.1679	0.48069	0.124763	0	0.458232	0.272764	0	-0.0224587	0.981905	0
ENSOARG00000001715			JH924342.1	1790	11824	-1	protein_coding	2.24382	0.240285	0.43221	0	0.706872	0.0529773	0	0.466587	0.45258	0
ENSOARG00000001717	GOT2	glutamic-oxaloacetic transaminase 2	14	25868550	25890497	-1	protein_coding	5.18027	-0.449879	0.112495	0	0.280805	0.4995	0	0.730685	0.240368	0
ENSOARG00000001718	MPPE1	metallophosphoesterase 1	23	43090283	43103534	-1	protein_coding	5.41495	0.013465	0.966333	0	0.315652	0.356428	0	0.302187	0.606259	0
ENSOARG00000001721			15	49527693	49528436	1	pseudogene	5.84908	0.898694	0.00234199	1	0.11785	0.804444	0	-0.780844	0.231921	0
ENSOARG00000001722			5	50450276	50459134	-1	protein_coding	4.25365	0.0894052	0.765559	0	0.646104	0.0503689	0	0.556699	0.307455	0
ENSOARG00000001724	ZNF174	zinc finger protein 174	24	2843572	2853006	1	protein_coding	3.69312	-0.752603	0.00687267	1	0.282475	0.498363	0	1.03508	0.0859562	0
ENSOARG00000001725	IMPA2	inositol monophosphatase 2	23	43125780	43137181	1	protein_coding	3.73647	0.544617	0.0679244	0	0.192479	0.675835	0	-0.352138	0.62472	0
ENSOARG00000001734	ZC2HC1B	zinc finger C2HC-type containing 1B	8	68255845	68289589	1	protein_coding	2.859	0.651889	0.0695932	0	0.510641	0.30782	0	-0.141248	0.894851	0
ENSOARG00000001738	NEK9	NIMA related kinase 9	7	83238674	83315879	-1	protein_coding	7.85886	-0.0674099	0.846246	0	-0.234029	0.55771	0	-0.166619	0.820493	0
ENSOARG00000001739	TUBB6	tubulin beta 6 class V	23	43167420	43174414	1	protein_coding	4.3246	-0.149032	0.719632	0	0.500087	0.315227	0	0.649119	0.417435	0
ENSOARG00000001747	SGSH	N-sulfoglucosamine sulfohydrolase	11	51420658	51427633	1	protein_coding	5.41387	0.939833	0.000310378	1	0.22364	0.564832	0	-0.716193	0.215616	0
ENSOARG00000001749	PLAGL1	PLAG1 like zinc finger 1	8	68288655	68318022	-1	protein_coding	6.06315	0.274535	0.26846	0	0.287001	0.380269	0	0.0124659	0.986194	0
ENSOARG00000001750	PEAK1	pseudopodium enriched atypical kinase 1	18	31260746	31425609	-1	protein_coding	6.69632	-0.456788	0.180581	0	-0.924508	0.041023	1	-0.46772	0.550071	0
ENSOARG00000001753	NQO2	N-ribosyldihydronicotinamide:quinone reductase 2	20	49533886	49539944	-1	protein_coding	2.74729	0.0676791	0.892725	0	-0.127468	0.840848	0	-0.195147	0.855817	0
ENSOARG00000001754	MDFIC	MyoD family inhibitor domain containing	4	53431345	53525051	-1	protein_coding	5.82402	-1.00212	0.000126784	1	-1.32237	0.00055284	1	-0.320244	0.641209	0
ENSOARG00000001759	FANCL	Fanconi anemia complementation group L	3	65770635	65858634	1	protein_coding	4.82237	-0.406927	0.149303	0	-0.737866	0.0470716	1	-0.330939	0.625175	0
ENSOARG00000001762	JTB	jumping translocation breakpoint	1	102924782	102926406	-1	protein_coding	4.26249	0.090433	0.794156	0	0.0881952	0.844519	0	-0.00223782	0.997915	0
ENSOARG00000001763	HAT1	histone acetyltransferase 1	2	136697010	136736832	-1	protein_coding	5.68893	0.0158213	0.960543	0	-0.354792	0.313128	0	-0.370613	0.528271	0
ENSOARG00000001765	HMG20A	high mobility group 20A	18	31583569	31657153	1	protein_coding	5.67163	-0.450065	0.0613601	0	-0.318011	0.35525	0	0.132054	0.845654	0
ENSOARG00000001770	AFG3L2	AFG3 like matrix AAA peptidase subunit 2	23	43176401	43194125	-1	protein_coding	6.24625	0.33	0.198706	0	0.539331	0.111318	0	0.209332	0.74243	0
ENSOARG00000001773			JH921834.1	4545	12145	-1	protein_coding	4.30568	-0.994919	0.000769527	1	0.0505334	0.923932	0	1.04545	0.117062	0
ENSOARG00000001774			12	870544	880251	-1	protein_coding	2.97153	-0.165167	0.635727	0	-0.0589924	0.905159	0	0.106175	0.903406	0
ENSOARG00000001778			21	47746255	47802320	1	protein_coding	4.38319	-0.0621266	0.845627	0	0.865797	0.00994759	1	0.927924	0.0693984	0
ENSOARG00000001779	NDFIP1	Nedd4 family interacting protein 1	5	50550206	50570222	1	protein_coding	4.99937	0.325293	0.236547	0	-0.249644	0.507481	0	-0.574937	0.324454	0
ENSOARG00000001782			JH922700.1	21	3084	1	protein_coding	1.90164	0.342491	0.341773	0	1.11565	0.00888616	1	0.773155	0.280045	0
ENSOARG00000001783	FOS	Fos proto-oncogene, AP-1 transcription factor subunit	7	83397872	83400138	1	protein_coding	9.39776	0.546827	0.0991043	0	-1.18742	0.00630428	0	-1.73424	0.00314464	0
ENSOARG00000001784	PRDX3	peroxiredoxin 3	22	38294979	38303235	-1	protein_coding	4.18083	-0.745938	0.00347628	1	-0.260409	0.50084	0	0.485529	0.43499	0
ENSOARG00000001785	TM2D2	TM2 domain containing 2	26	32743826	32749885	-1	protein_coding	3.34509	-0.467596	0.0632338	0	-0.0666996	0.872032	0	0.400896	0.496013	0
ENSOARG00000001786	STX11	syntaxin 11	8	68503734	68504896	1	protein_coding	4.32238	0.236208	0.620147	0	-0.767424	0.184406	0	-1.00363	0.268099	0
ENSOARG00000001790	TREML2	triggering receptor expressed on myeloid cells like 2	20	15201231	15208369	-1	protein_coding	6.67582	-0.797423	0.000960302	1	-0.252695	0.486955	0	0.544728	0.340905	0
ENSOARG00000001791	NAA60	N(alpha)-acetyltransferase 60, NatF catalytic subunit	24	2885008	2889965	1	protein_coding	4.87712	0.812163	0.00206112	1	1.18081	0.00111063	1	0.36865	0.56373	0
ENSOARG00000001792	CD82	CD82 molecule	15	72837788	72893403	1	protein_coding	6.89351	0.749324	0.00902869	1	1.34053	0.000491547	1	0.591205	0.3656	0
ENSOARG00000001793	AKR1A1	aldo-keto reductase family 1 member A1	1	19965267	19971556	1	protein_coding	5.69968	-0.395129	0.121104	0	0.301416	0.39852	0	0.696545	0.200015	0
ENSOARG00000001794	PGAP2	post-GPI attachment to proteins 2	15	49530351	49543249	-1	protein_coding	5.14946	0.967941	0.000110777	1	-0.121385	0.763661	0	-1.08933	0.0311245	0
ENSOARG00000001796	JDP2	Jun dimerization protein 2	7	83532012	83569327	1	protein_coding	5.14406	-0.419439	0.165581	0	-0.367251	0.384622	0	0.0521879	0.95437	0
ENSOARG00000001798	PRELID3A	PRELI domain containing 3A	23	43229143	43232905	1	protein_coding	1.77265	0.649231	0.073946	0	0.798809	0.101401	0	0.149578	0.886108	0
ENSOARG00000001803	USP42	ubiquitin specific peptidase 42	24	37966909	38002133	1	protein_coding	5.87156	0.639174	0.00673871	0	0.291692	0.399714	0	-0.347483	0.544822	0
ENSOARG00000001808			10	71976441	72144169	1	protein_coding	3.69382	-0.301148	0.33359	0	0.247886	0.577384	0	0.549034	0.424322	0
ENSOARG00000001809	LARP7	La ribonucleoprotein domain family member 7	6	13113907	13129500	-1	protein_coding	3.91629	-1.48573	2.241e-06	1	-1.64668	0.000845033	1	-0.16095	0.874857	0
ENSOARG00000001812	BATF	basic leucine zipper ATF-like transcription factor	7	83632407	83654245	1	protein_coding	3.71227	0.604717	0.0396953	1	0.29228	0.494429	0	-0.312436	0.672026	0
ENSOARG00000001813	NUP210L	nucleoporin 210 like	1	102940119	103038543	-1	protein_coding	4.47667	-0.558967	0.0515329	0	-1.01944	0.010982	1	-0.460478	0.505087	0
ENSOARG00000001814	GCC1	GRIP and coiled-coil domain containing 1	4	91884684	91888092	-1	protein_coding	4.19961	0.0731683	0.811999	0	0.419867	0.210708	0	0.346699	0.548627	0
ENSOARG00000001815			13	60693072	60704821	-1	protein_coding	2.65574	0.584321	0.2158	0	0.62067	0.300604	0	0.0363496	0.979605	0
ENSOARG00000001816	ADAM9	ADAM metallopeptidase domain 9	26	32750491	32845505	1	protein_coding	6.15899	-0.234363	0.356407	0	-0.810415	0.0103478	1	-0.576052	0.267168	0
ENSOARG00000001818			JH922429.1	9732	11691	-1	protein_coding	1.68256	-0.494008	0.150644	0	0.575257	0.21293	0	1.06927	0.138141	0
ENSOARG00000001819	KIAA0100	KIAA0100	11	19685646	19712677	-1	protein_coding	7.51048	0.0937697	0.756443	0	0.392898	0.250859	0	0.299128	0.615871	0
ENSOARG00000001820			1	19985366	20011946	1	protein_coding	5.95504	-0.235053	0.357258	0	-0.596194	0.06583	0	-0.361141	0.516398	0
ENSOARG00000001821	THAP9	THAP domain containing 9	6	97334785	97356066	1	protein_coding	3.78309	-0.817847	0.00100532	1	-0.796907	0.0268342	1	0.0209401	0.980467	0
ENSOARG00000001822	SFXN2	sideroflexin 2	22	22476849	22485542	1	protein_coding	2.86021	-0.867285	0.00283919	1	0.0100375	0.986018	0	0.877322	0.183664	0
ENSOARG00000001825	RABEP2	rabaptin, RAB GTPase binding effector protein 2	24	25921006	25932126	1	protein_coding	5.44881	0.0568719	0.875102	0	0.667699	0.0731015	0	0.610827	0.324905	0
ENSOARG00000001827	SLC25A29	solute carrier family 25 member 29	18	63869774	63881958	-1	protein_coding	5.73135	0.542196	0.0187763	0	0.438477	0.17231	0	-0.103719	0.874892	0
ENSOARG00000001828	MED9	mediator complex subunit 9	11	34366946	34371361	-1	protein_coding	2.1847	0.796047	0.0018781	1	1.39317	0.000137543	1	0.597125	0.32369	0
ENSOARG00000001833	PANX1	pannexin 1	21	99889	150657	-1	protein_coding	5.56932	-0.2055	0.537532	0	0.637752	0.115307	0	0.843251	0.186263	0
ENSOARG00000001834			7	83681822	83738511	1	protein_coding	4.99249	-0.463176	0.271419	0	-0.266385	0.668341	0	0.196791	0.860754	0
ENSOARG00000001837	SPIRE1	spire type actin nucleation factor 1	23	43245448	43324893	-1	protein_coding	2.76106	-0.116459	0.782923	0	-0.277682	0.587277	0	-0.161223	0.870268	0
ENSOARG00000001841	PIP4K2A	phosphatidylinositol-5-phosphate 4-kinase type 2 alpha	13	22708358	22894220	-1	protein_coding	8.37708	-0.466078	0.0821518	0	-0.382258	0.310367	0	0.0838206	0.916496	0
ENSOARG00000001844	VRK2	vaccinia related kinase 2	3	65858703	65955917	-1	protein_coding	7.44905	-0.870552	0.00224563	1	-1.40797	0.000548777	1	-0.537417	0.437505	0
ENSOARG00000001845	TPM3	tropomyosin 3	1	103049267	103067657	-1	protein_coding	7.52709	0.0379697	0.907035	0	0.210134	0.564069	0	0.172164	0.794187	0
ENSOARG00000001850	GNB1	G protein subunit beta 1	12	48963220	48984359	1	protein_coding	7.86651	0.441596	0.0839341	0	-0.0448195	0.914036	0	-0.486415	0.391299	0
ENSOARG00000001854	ARF5	ADP ribosylation factor 5	4	91893378	91895222	1	protein_coding	3.21928	0.0691006	0.834266	0	0.501308	0.15998	0	0.432207	0.471221	0
ENSOARG00000001857			JH921795.1	1713	3751	1	protein_coding	4.90388	-0.417143	0.376265	0	-0.741013	0.202927	0	-0.32387	0.77469	0
ENSOARG00000001858			12	915710	951497	1	protein_coding	7.00302	-0.359566	0.186997	0	-0.76578	0.0325469	1	-0.406213	0.509658	0
ENSOARG00000001861	CEP76	centrosomal protein 76	23	43395030	43409914	-1	protein_coding	4.65714	0.450175	0.0769382	0	-0.506218	0.162166	0	-0.956393	0.0758979	0
ENSOARG00000001865	RIN2	Ras and Rab interactor 2	13	38609366	38671551	1	protein_coding	4.82972	-0.277917	0.291509	0	0.0853972	0.832704	0	0.363314	0.535924	0
ENSOARG00000001866			11	34412691	34421977	-1	protein_coding	2.11703	0.137452	0.711272	0	0.530854	0.222422	0	0.393402	0.602587	0
ENSOARG00000001868			14	33596566	33598225	1	protein_coding	3.90866	-0.00148963	0.996824	0	0.771218	0.0268599	1	0.772707	0.16183	0
ENSOARG00000001869	TREM1	triggering receptor expressed on myeloid cells 1	20	15223394	15237353	-1	protein_coding	4.53155	0.814421	0.000867427	1	-1.13769	0.000733731	1	-1.95211	3.83573e-06	1
ENSOARG00000001871			JH922095.1	7441	14121	-1	protein_coding	5.13327	0.278036	0.310699	0	0.519189	0.1327	0	0.241153	0.710158	0
ENSOARG00000001872	HSPB8	heat shock protein family B (small) member 8	17	55714371	55726502	-1	protein_coding	2.19677	-0.249751	0.50188	0	0.206861	0.681532	0	0.456612	0.554139	0
ENSOARG00000001873	WDR48	WD repeat domain 48	19	12299024	12344974	1	protein_coding	6.64262	0.397663	0.106828	0	-0.108861	0.77813	0	-0.506524	0.352781	0
ENSOARG00000001874	UTRN	utrophin	8	68645618	69133481	1	protein_coding	9.28771	-0.204997	0.546752	0	-0.527651	0.193269	0	-0.322654	0.658888	0
ENSOARG00000001876			1	180092455	180093378	-1	protein_coding	1.40277	-0.808198	0.00513547	1	0.223458	0.649876	0	1.03166	0.124466	0
ENSOARG00000001880			JH924782.1	3449	8712	1	protein_coding	4.52614	-0.0749377	0.807421	0	-0.0342156	0.935423	0	0.0407222	0.957975	0
ENSOARG00000001881			7	83868909	83877586	-1	protein_coding	1.78632	-0.973111	0.0019547	1	-0.567488	0.239781	0	0.405623	0.626813	0
ENSOARG00000001882	CLUAP1	clusterin associated protein 1	24	2905056	2934571	1	protein_coding	3.16233	-0.855277	0.000446188	1	-0.703637	0.0509322	0	0.151639	0.83574	0
ENSOARG00000001883	NMD3	NMD3 ribosome export adaptor	1	224205876	224237852	-1	protein_coding	5.376	-0.524517	0.025976	0	-0.337029	0.331823	0	0.187488	0.775518	0
ENSOARG00000001885	DYNC1I2	dynein cytoplasmic 1 intermediate chain 2	2	136894361	136947256	-1	protein_coding	6.11809	-1.00475	1.23667e-05	1	-1.0926	0.00118461	1	-0.0878545	0.904208	0
ENSOARG00000001888	ADAM32	ADAM metallopeptidase domain 32	26	32850580	32996569	1	protein_coding	3.77924	0.0220961	0.951879	0	-0.509237	0.175545	0	-0.531333	0.401384	0
ENSOARG00000001894	PSMG2	proteasome assembly chaperone 2	23	43413212	43501325	1	protein_coding	4.56231	0.491204	0.0414159	0	0.212299	0.558865	0	-0.278905	0.642536	0
ENSOARG00000001895			JH922952.1	1150	3033	1	protein_coding	4.27171	0.0291818	0.956778	0	-0.38037	0.51527	0	-0.409551	0.687533	0
ENSOARG00000001896	ATP6V0A1	ATPase H+ transporting V0 subunit a1	11	42039565	42096102	1	protein_coding	6.37861	-0.627931	0.0228102	0	-0.872005	0.0254395	0	-0.244074	0.739362	0
ENSOARG00000001899	PUM1	pumilio RNA binding family member 1	2	235373394	235491349	1	protein_coding	9.41657	0.538608	0.0585954	0	0.337149	0.398231	0	-0.201459	0.78861	0
ENSOARG00000001903	PITPNB	phosphatidylinositol transfer protein beta	17	66984855	67041769	-1	protein_coding	6.43445	0.132865	0.693805	0	-0.00243173	0.996441	0	-0.135297	0.867034	0
ENSOARG00000001906	BUD13	BUD13 homolog	15	26890586	26916767	-1	protein_coding	5.67112	0.666524	0.00426157	1	0.469136	0.159038	0	-0.197389	0.752291	0
ENSOARG00000001909			1	182745303	182745410	-1	protein_coding	3.60263	-0.433179	0.179528	0	-0.58782	0.186786	0	-0.154641	0.866726	0
ENSOARG00000001910	C10orf128	chromosome 10 open reading frame 128	25	42998614	43009627	-1	protein_coding	2.6245	-0.358495	0.366784	0	0.400238	0.466106	0	0.758733	0.373271	0
ENSOARG00000001911	CCDC17	coiled-coil domain containing 17	1	20013741	20017388	-1	protein_coding	3.08886	0.771989	0.0133551	1	0.32027	0.473129	0	-0.451719	0.541852	0
ENSOARG00000001912			JH923038.1	5014	6386	-1	protein_coding	2.87251	-0.241398	0.517044	0	0.704068	0.116971	0	0.945466	0.183664	0
ENSOARG00000001913			14	59569981	59575048	1	protein_coding	3.5347	0.177161	0.552445	0	0.3472	0.338122	0	0.170039	0.805556	0
ENSOARG00000001916	LIN54	lin-54 DREAM MuvB core complex component	6	97364149	97412501	-1	protein_coding	5.18648	-0.413948	0.091883	0	-0.488921	0.153396	0	-0.0749733	0.919417	0
ENSOARG00000001917			JH922345.1	5385	9025	-1	protein_coding	8.28764	-1.20434	2.06494e-05	1	0.46112	0.275254	0	1.66545	0.00308741	1
ENSOARG00000001918	TK2	thymidine kinase 2, mitochondrial	14	33608206	33633406	-1	protein_coding	5.09641	-0.156445	0.590088	0	0.738774	0.0292046	1	0.895219	0.0861688	0
ENSOARG00000001922	CYTH3	cytohesin 3	24	38009258	38022992	-1	protein_coding	2.42767	-0.063792	0.86586	0	0.100148	0.834872	0	0.16394	0.842179	0
ENSOARG00000001923	COPS3	COP9 signalosome subunit 3	11	34428940	34446427	1	protein_coding	6.30784	0.366863	0.119872	0	0.563299	0.0702188	0	0.196436	0.740549	0
ENSOARG00000001925	C1orf189	chromosome 1 open reading frame 189	1	103074410	103077234	-1	protein_coding	1.91381	-0.870365	0.00346756	1	-0.409511	0.409591	0	0.460854	0.574552	0
ENSOARG00000001927			1	224452520	224546705	-1	protein_coding	3.86134	0.00821012	0.984484	0	-0.314255	0.476429	0	-0.322465	0.675039	0
ENSOARG00000001928			JH922644.1	1717	8848	-1	protein_coding	3.34704	0.610426	0.0126619	1	1.3057	0.000133882	1	0.695272	0.201629	0
ENSOARG00000001930	PTPN2	protein tyrosine phosphatase, non-receptor type 2	23	43434719	43479972	-1	protein_coding	7.68002	0.001318	0.997882	0	-0.289743	0.456858	0	-0.291061	0.662089	0
ENSOARG00000001932	COMMD10	COMM domain containing 10	5	35086709	35265384	-1	protein_coding	5.50413	-0.932915	0.00179956	1	-0.972785	0.0216526	1	-0.0398701	0.966458	0
ENSOARG00000001934			JH921586.1	1336	5463	1	protein_coding	4.70216	1.62601	5.88957e-12	1	0.936944	0.00627772	1	-0.689065	0.206597	0
ENSOARG00000001946	ORC5	origin recognition complex subunit 5	4	45335674	45410632	-1	protein_coding	4.2131	-1.0991	8.1782e-06	1	-0.98404	0.00809437	1	0.11506	0.884944	0
ENSOARG00000001949	ARHGAP26	Rho GTPase activating protein 26	5	51190660	51671936	1	protein_coding	9.15648	-0.254836	0.59072	0	-0.877521	0.118812	0	-0.622685	0.517762	0
ENSOARG00000001955	NEK4	NIMA related kinase 4	19	48108387	48131408	1	protein_coding	3.78918	-0.838694	0.00547038	1	-0.39718	0.394166	0	0.441513	0.57451	0
ENSOARG00000001959			JH921714.1	4269	5657	1	protein_coding	2.4039	0.380939	0.190164	0	1.22818	0.00146412	1	0.847243	0.164122	0
ENSOARG00000001964	NUP210	nucleoporin 210	19	58335711	58411302	1	protein_coding	8.4293	0.0967744	0.770515	0	0.927488	0.0110668	1	0.830714	0.147342	0
ENSOARG00000001965	CARS	cysteinyl-tRNA synthetase	21	47814507	47833642	1	protein_coding	5.12505	0.366664	0.175639	0	0.696283	0.0432439	0	0.329619	0.595661	0
ENSOARG00000001966	CCDC85A	coiled-coil domain containing 85A	3	67662701	67833535	-1	protein_coding	4.20986	-1.40525	8.17055e-05	1	-1.65379	0.00205708	1	-0.248535	0.809703	0
ENSOARG00000001970	FBXO30	F-box protein 30	8	70024298	70031522	-1	protein_coding	4.15592	0.124276	0.818854	0	-1.69393	0.00449192	1	-1.81821	0.0343959	0
ENSOARG00000001972	GORASP1	golgi reassembly stacking protein 1	19	12348733	12354865	-1	protein_coding	4.1361	0.184244	0.517233	0	0.69691	0.0418391	1	0.512666	0.365006	0
ENSOARG00000001974	RNF130	ring finger protein 130	5	873738	1002393	1	protein_coding	7.23814	-0.0409799	0.916847	0	-0.363949	0.386214	0	-0.322969	0.660779	0
ENSOARG00000001978	KPNA4	karyopherin subunit alpha 4	1	224983549	225015096	1	protein_coding	6.77695	-0.184106	0.585452	0	-0.997393	0.0120548	1	-0.813288	0.200015	0
ENSOARG00000001980	NLRC3	NLR family CARD domain containing 3	24	2938171	2954051	-1	protein_coding	6.78031	-0.0537227	0.868606	0	0.813453	0.0168842	1	0.867176	0.100296	0
ENSOARG00000001983	WDR5B	WD repeat domain 5B	1	185127233	185128225	-1	protein_coding	3.19852	0.423203	0.241861	0	-2.54295	1.74878e-07	1	-2.96616	5.66132e-07	1
ENSOARG00000001989			JH922545.1	21	19174	1	protein_coding	4.34426	-0.938322	0.000189575	1	-1.49304	0.000113694	1	-0.554714	0.389985	0
ENSOARG00000001991	SNUPN	snurportin 1	18	32173543	32187847	1	protein_coding	2.69911	-0.950673	0.000337503	1	-0.0801204	0.862279	0	0.870553	0.151746	0
ENSOARG00000001992	TTLL5	tubulin tyrosine ligase like 5	7	83879478	84189920	1	protein_coding	6.12727	-0.740855	0.0144044	1	-0.929442	0.0319185	1	-0.188587	0.827471	0
ENSOARG00000001995			AMGL01124730.1	246	2054	1	protein_coding	5.87227	0.0834007	0.790308	0	1.04393	0.0020104	1	0.960525	0.0605561	0
ENSOARG00000001996	TADA2A	transcriptional adaptor 2A	11	13309894	13351485	1	protein_coding	4.86743	-0.716994	0.00241279	1	-0.24388	0.50006	0	0.473114	0.415586	0
ENSOARG00000002000	BMT2	base methyltransferase of 25S rRNA 2 homolog	4	55507741	55584574	1	protein_coding	5.79726	0.0129943	0.970366	0	-0.681919	0.0615915	0	-0.694913	0.233897	0
ENSOARG00000002004			3	1352687	1360833	1	protein_coding	7.46487	0.00737684	0.986162	0	-0.402165	0.400897	0	-0.409541	0.60687	0
ENSOARG00000002010	ERCC6	ERCC excision repair 6, chromatin remodeling factor	25	43212228	43287197	-1	protein_coding	5.59056	-0.176718	0.558959	0	0.312874	0.398231	0	0.489592	0.417435	0
ENSOARG00000002011			AMGL01125354.1	4	1855	-1	protein_coding	2.89849	0.566533	0.0547375	0	1.06078	0.0061236	1	0.494246	0.456452	0
ENSOARG00000002014			1	20020199	20052426	-1	protein_coding	7.38798	0.128937	0.668957	0	-0.380591	0.272764	0	-0.509528	0.369971	0
ENSOARG00000002015	XAB2	XPA binding protein 2	5	14136718	14147087	-1	protein_coding	6.76966	0.969202	0.000209217	1	1.43088	9.70952e-05	1	0.461674	0.460385	0
ENSOARG00000002017	ARPC5	actin related protein 2/3 complex subunit 5	12	62774782	62783441	-1	protein_coding	6.39156	0.000219246	0.999685	0	-0.462524	0.162725	0	-0.462743	0.402381	0
ENSOARG00000002018	WBP1L	WW domain binding protein 1 like	22	22515303	22548266	1	protein_coding	5.4798	-0.141153	0.641637	0	0.239722	0.519496	0	0.380875	0.528392	0
ENSOARG00000002019			24	38129566	38319986	-1	protein_coding	5.91888	0.307835	0.319653	0	-0.870337	0.0268342	0	-1.17817	0.0371846	0
ENSOARG00000002021	RAC1	ras-related C3 botulinum toxin substrate 1	24	38166137	38175158	1	protein_coding	7.06363	0.697593	0.00256034	1	0.509756	0.117178	0	-0.187837	0.762088	0
ENSOARG00000002026	COPS4	COP9 signalosome subunit 4	6	97445855	97483978	1	protein_coding	5.47522	0.425842	0.0669415	0	0.151951	0.671216	0	-0.273891	0.63085	0
ENSOARG00000002028			1	103078518	103086259	-1	protein_coding	4.29625	-0.478246	0.0869007	0	-0.409829	0.298227	0	0.0684172	0.936141	0
ENSOARG00000002030	TMEM69	transmembrane protein 69	1	20087510	20093540	1	protein_coding	1.88953	-1.75023	1.04843e-06	1	-1.22291	0.0266488	1	0.527321	0.586185	0
ENSOARG00000002033	NADK	NAD kinase	12	48999185	49008524	1	protein_coding	8.11033	0.90458	0.00331627	1	-0.597894	0.168533	0	-1.50247	0.0107411	0
ENSOARG00000002034			11	34462720	34474688	1	protein_coding	5.17785	-0.0761255	0.797616	0	0.027668	0.944327	0	0.103794	0.876017	0
ENSOARG00000002035	WARS	tryptophanyl-tRNA synthetase	18	63910328	63930861	-1	protein_coding	7.17972	-0.0987479	0.769944	0	0.92216	0.0125519	1	1.02091	0.071005	0
ENSOARG00000002036			JH921966.1	10371	12785	-1	protein_coding	3.60567	0.195292	0.638965	0	0.102517	0.856563	0	-0.0927754	0.930595	0
ENSOARG00000002038			13	69430374	69433102	-1	pseudogene	1.7379	0.504488	0.198443	0	0.958274	0.0615915	0	0.453787	0.619855	0
ENSOARG00000002039	CMTM3	CKLF like MARVEL transmembrane domain containing 3	14	33709046	33712756	1	protein_coding	4.83017	0.0981725	0.796766	0	0.710281	0.089613	0	0.612109	0.379923	0
ENSOARG00000002040	STK19	serine/threonine kinase 19	20	26517026	26525317	-1	protein_coding	5.05468	-0.235548	0.452871	0	-0.555887	0.148527	0	-0.320339	0.642745	0
ENSOARG00000002042	CYBRD1	cytochrome b reductase 1	2	137043196	137060543	-1	protein_coding	4.00016	-0.367573	0.327515	0	-1.04849	0.032187	1	-0.68092	0.39387	0
ENSOARG00000002045	NR3C1	nuclear receptor subfamily 3 group C member 1	5	51733916	51850972	-1	protein_coding	7.86667	-0.196587	0.627456	0	-1.00251	0.0329153	1	-0.805924	0.296432	0
ENSOARG00000002046	USP9X	ubiquitin specific peptidase 9, X-linked	X	38277244	38389068	1	protein_coding	8.59902	-0.310111	0.325609	0	-0.782111	0.0505541	0	-0.472	0.491063	0
ENSOARG00000002047	SMC4	structural maintenance of chromosomes 4	1	225079140	225114367	-1	protein_coding	7.07202	0.0184615	0.955146	0	-0.52873	0.120449	0	-0.547191	0.321265	0
ENSOARG00000002048	NAA20	N(alpha)-acetyltransferase 20, NatB catalytic subunit	13	38683625	38700031	1	protein_coding	4.8782	-0.254431	0.334125	0	-0.531533	0.119195	0	-0.277101	0.651955	0
ENSOARG00000002051			1	187648337	187649686	-1	protein_coding	3.20844	-0.0170226	0.963937	0	0.131735	0.777153	0	0.148758	0.856103	0
ENSOARG00000002052	IPP	intracisternal A particle-promoted polypeptide	1	20094534	20126669	-1	protein_coding	2.97541	-0.872842	0.000766807	1	-0.707862	0.0710691	0	0.164979	0.836583	0
ENSOARG00000002054			AMGL01122899.1	1624	2532	1	protein_coding	2.44012	0.142194	0.65369	0	0.610028	0.109709	0	0.467833	0.462633	0
ENSOARG00000002055	FOXP4	forkhead box P4	20	15472349	15510472	1	protein_coding	5.34384	0.427853	0.144144	0	1.24019	0.000927191	1	0.812338	0.18087	0
ENSOARG00000002056	PTPN9	protein tyrosine phosphatase, non-receptor type 9	18	32205183	32275996	1	protein_coding	5.90388	0.855586	0.000129402	1	0.210677	0.541442	0	-0.644909	0.200015	0
ENSOARG00000002060	DCAF17	DDB1 and CUL4 associated factor 17	2	137128086	137152847	-1	protein_coding	3.55757	-1.12895	3.70819e-07	1	-1.2173	0.000360822	1	-0.0883552	0.904263	0
ENSOARG00000002062			23	43535985	43629299	1	protein_coding	7.2005	-0.123444	0.681358	0	-0.31122	0.383061	0	-0.187776	0.778299	0
ENSOARG00000002063	SRRM4	serine/arginine repetitive matrix 4	17	55745635	55916400	-1	protein_coding	1.43679	-0.245087	0.452542	0	-0.523886	0.221003	0	-0.278799	0.723773	0
ENSOARG00000002065	IFT43	intraflagellar transport 43	7	84219893	84333927	1	protein_coding	2.92291	-0.324575	0.300324	0	0.390904	0.352621	0	0.715479	0.27704	0
ENSOARG00000002066	PRDM11	PR/SET domain 11	15	73389949	73482518	1	protein_coding	6.20661	0.29778	0.245597	0	0.858881	0.0078503	1	0.561102	0.296979	0
ENSOARG00000002067	ZPR1	ZPR1 zinc finger	15	26919250	26927740	-1	protein_coding	5.5161	0.160986	0.539905	0	0.193507	0.570168	0	0.0325209	0.962592	0
ENSOARG00000002069	SLX4	SLX4 structure-specific endonuclease subunit	24	2969253	2984958	-1	protein_coding	4.64126	-0.773029	0.00657422	0	0.196013	0.670671	0	0.969042	0.125606	0
ENSOARG00000002073	SHPRH	SNF2 histone linker PHD RING helicase	8	70105818	70179567	-1	protein_coding	6.50356	-1.03848	6.66365e-05	1	-0.892796	0.0179405	1	0.145687	0.853017	0
ENSOARG00000002075	APOOL	apolipoprotein O like	X	72837248	72939301	1	protein_coding	5.11394	-0.389046	0.110841	0	-1.0055	0.00225664	1	-0.616458	0.250377	0
ENSOARG00000002077			21	496911	524737	-1	protein_coding	5.65529	-0.0210591	0.943233	0	-0.0588812	0.873579	0	-0.0378221	0.957463	0
ENSOARG00000002079	SOX13	SRY-box 13	12	1246745	1255861	1	protein_coding	5.93546	0.469481	0.0673369	0	1.57778	5.37347e-06	1	1.1083	0.0257549	0
ENSOARG00000002080			JH922672.1	21	2486	1	protein_coding	3.33946	0.373007	0.204357	0	1.03231	0.00658922	1	0.659303	0.291184	0
ENSOARG00000002081	MAST2	microtubule associated serine/threonine kinase 2	1	20357495	20388272	1	protein_coding	4.02188	-0.101812	0.844406	0	-0.0774001	0.910641	0	0.0244114	0.984659	0
ENSOARG00000002087	PET100	PET100 homolog	5	14147396	14149083	1	protein_coding	3.0785	0.173439	0.55753	0	0.158862	0.685017	0	-0.0145767	0.985623	0
ENSOARG00000002088	GRK5	G protein-coupled receptor kinase 5	22	38323057	38552331	1	protein_coding	8.2396	0.137349	0.676592	0	0.515047	0.169833	0	0.377698	0.563118	0
ENSOARG00000002090	SPCS1	signal peptidase complex subunit 1	19	48135180	48137136	-1	protein_coding	4.39399	-0.495865	0.0813613	0	0.0720381	0.880535	0	0.567903	0.389516	0
ENSOARG00000002094	LAPTM5	lysosomal protein transmembrane 5	2	235651611	235678270	1	protein_coding	10.2018	0.666518	0.0198834	1	0.608468	0.11918	0	-0.05805	0.948664	0
ENSOARG00000002097	CASD1	CAS1 domain containing 1	4	11769037	11821181	1	protein_coding	5.19295	-0.14532	0.611337	0	-0.331216	0.34847	0	-0.185896	0.780729	0
ENSOARG00000002098	ARL10	ADP ribosylation factor like GTPase 10	5	35316738	35322706	1	protein_coding	2.83199	0.977373	0.00339445	1	1.49556	0.000731975	1	0.518188	0.506362	0
ENSOARG00000002099			14	59701679	59708054	-1	protein_coding	4.26853	-0.335119	0.21965	0	-0.269233	0.484817	0	0.0658868	0.934741	0
ENSOARG00000002100			5	7265241	7293450	1	protein_coding	7.78222	3.55022	2.51752e-05	1	-1.9081	0.109842	0	-5.45831	0.000171385	1
ENSOARG00000002105	GPATCH2L	G-patch domain containing 2 like	7	84414589	84467536	1	protein_coding	6.39399	-0.369267	0.189522	0	-0.436611	0.245078	0	-0.0673438	0.935308	0
ENSOARG00000002106	TTC28	tetratricopeptide repeat domain 28	17	67105433	67512072	-1	protein_coding	5.47595	0.0426598	0.89576	0	0.298037	0.388562	0	0.255377	0.67945	0
ENSOARG00000002108			14	59711324	59721587	-1	protein_coding	6.23335	-0.107188	0.723482	0	0.0294762	0.944779	0	0.136664	0.844036	0
ENSOARG00000002109			JH922011.1	6253	6751	-1	protein_coding	4.64912	-1.12586	0.000314806	1	0.729466	0.104748	0	1.85532	0.00237729	1
ENSOARG00000002110	IFT80	intraflagellar transport 80	1	225127017	225247042	1	protein_coding	4.06561	-0.709535	0.0426748	0	-0.723948	0.142072	0	-0.0144126	0.989836	0
ENSOARG00000002114	MATN1	matrilin 1, cartilage matrix protein	2	235694002	235703365	1	protein_coding	1.97301	1.99115	1.29525e-07	1	1.63098	0.00212102	1	-0.360174	0.729789	0
ENSOARG00000002115	MRE11	MRE11 homolog, double strand break repair nuclease	15	980231	1054482	-1	protein_coding	6.02536	-0.565757	0.0148433	0	-0.884971	0.00652063	1	-0.319215	0.583242	0
ENSOARG00000002125	SF3B2	splicing factor 3b subunit 2	21	43442985	43457756	1	protein_coding	7.57248	-0.0113693	0.974969	0	0.717494	0.0503689	0	0.728863	0.21775	0
ENSOARG00000002128	TMEM168	transmembrane protein 168	4	55602198	55647937	1	protein_coding	5.09143	-0.220146	0.454997	0	-0.201334	0.616783	0	0.0188116	0.982159	0
ENSOARG00000002131	CAND1	cullin associated and neddylation dissociated 1	3	152359061	152396257	-1	protein_coding	7.55222	-0.163683	0.644307	0	-0.726271	0.0818126	0	-0.562588	0.418844	0
ENSOARG00000002135			JH923341.1	8540	10801	1	protein_coding	3.1221	-0.0686205	0.852212	0	0.417907	0.285713	0	0.486527	0.45902	0
ENSOARG00000002142	WDR25	WD repeat domain 25	18	63940565	64082517	1	protein_coding	4.6878	0.00599204	0.986682	0	0.45622	0.225095	0	0.450228	0.474334	0
ENSOARG00000002143			JH923881.1	9570	15149	1	protein_coding	5.2375	-1.23952	2.99199e-05	1	-1.13914	0.00810333	1	0.100387	0.916429	0
ENSOARG00000002144	LDLRAD4	low density lipoprotein receptor class A domain containing 4	23	43646788	43801055	1	protein_coding	8.42254	0.58215	0.187763	0	1.12605	0.0459015	0	0.543904	0.583324	0
ENSOARG00000002145	DYNC1LI2	dynein cytoplasmic 1 light intermediate chain 2	14	33812462	33832616	-1	protein_coding	6.10171	0.45253	0.141315	0	-0.0955938	0.842036	0	-0.548124	0.42252	0
ENSOARG00000002146	C11orf54	chromosome 11 open reading frame 54	21	538256	557547	-1	protein_coding	2.75474	-0.657766	0.0113728	1	-0.553611	0.160511	0	0.104155	0.901185	0
ENSOARG00000002147	PIK3R6	phosphoinositide-3-kinase regulatory subunit 6	11	27862277	27890086	-1	protein_coding	4.47572	-0.116024	0.766524	0	1.02808	0.0178973	1	1.14411	0.0864277	0
ENSOARG00000002149	SND1	staphylococcal nuclease and tudor domain containing 1	4	91948779	92368732	1	protein_coding	8.78167	-0.369108	0.173168	0	0.15514	0.69966	0	0.524248	0.380511	0
ENSOARG00000002150	CRNKL1	crooked neck pre-mRNA splicing factor 1	13	38700000	38723332	-1	protein_coding	6.0988	-0.0234275	0.936362	0	-0.026039	0.946284	0	-0.00261158	0.997133	0
ENSOARG00000002153	YIPF5	Yip1 domain family member 5	5	52660252	52676431	-1	protein_coding	5.0445	0.0415966	0.901943	0	-0.00818251	0.985855	0	-0.0497791	0.950703	0
ENSOARG00000002155	TAF1D	TATA-box binding protein associated factor, RNA polymerase I subunit D	21	570385	575022	1	protein_coding	5.77196	0.173528	0.512979	0	-0.783119	0.0189257	1	-0.956647	0.0539321	0
ENSOARG00000002158	VASH1	vasohibin 1	7	84982279	85000058	1	protein_coding	4.09268	-0.2862	0.574935	0	0.226206	0.757768	0	0.512406	0.645917	0
ENSOARG00000002161			1	225447664	225467024	1	protein_coding	5.0357	-0.524891	0.0627349	0	0.0258958	0.95829	0	0.550787	0.405716	0
ENSOARG00000002164	PNPT1	polyribonucleotide nucleotidyltransferase 1	3	68319029	68359041	1	protein_coding	5.99304	-0.130236	0.640705	0	-0.837546	0.00949605	1	-0.70731	0.175091	0
ENSOARG00000002165	NOP16	NOP16 nucleolar protein	5	35327983	35332541	-1	protein_coding	3.96345	0.0244448	0.941022	0	0.0302804	0.94501	0	0.00583565	0.993097	0
ENSOARG00000002169	EIF4A3	eukaryotic translation initiation factor 4A3	11	51467520	51479031	1	protein_coding	6.43299	0.0134902	0.963552	0	0.210876	0.514365	0	0.197385	0.729979	0
ENSOARG00000002170	UBAP2L	ubiquitin associated protein 2 like	1	103090707	103129874	1	protein_coding	6.79567	0.0621111	0.841783	0	0.280648	0.41222	0	0.218536	0.723773	0
ENSOARG00000002171			JH922195.1	21	3720	-1	protein_coding	2.24095	0.434182	0.173402	0	0.624654	0.121876	0	0.190472	0.813842	0
ENSOARG00000002172			5	35332836	35333526	1	protein_coding	3.63522	0.745905	0.0116443	1	0.959257	0.0194442	1	0.213351	0.792258	0
ENSOARG00000002173	PLAC8	placenta specific 8	6	97495356	97504161	-1	protein_coding	6.85495	-0.385622	0.131889	0	-0.135403	0.725151	0	0.250219	0.693646	0
ENSOARG00000002174			JH922591.1	9864	18716	1	protein_coding	2.49522	-0.779555	0.0133606	1	0.202005	0.691114	0	0.98156	0.175091	0
ENSOARG00000002176	DNAJC3	DnaJ heat shock protein family (Hsp40) member C3	10	72450482	72487508	1	protein_coding	5.23904	-0.473699	0.0825031	0	-0.713099	0.0568828	0	-0.2394	0.736489	0
ENSOARG00000002177	RAB32	RAB32, member RAS oncogene family	8	70794656	70821946	1	protein_coding	5.76998	0.646184	0.0302189	1	-1.51929	0.000286628	1	-2.16547	2.94906e-05	1
ENSOARG00000002179	GLT8D1	glycosyltransferase 8 domain containing 1	19	48140383	48146433	1	protein_coding	2.56571	-0.767478	0.00208637	1	-0.270708	0.497359	0	0.49677	0.433676	0
ENSOARG00000002180			1	20395749	20495223	-1	protein_coding	2.39975	0.101592	0.825968	0	0.0225333	0.972053	0	-0.079059	0.949343	0
ENSOARG00000002182	GPRASP1	G protein-coupled receptor associated sorting protein 1	X	126480122	126484211	1	protein_coding	2.45134	-0.117506	0.759256	0	-0.359306	0.442577	0	-0.241799	0.77967	0
ENSOARG00000002183	FAM210A	family with sequence similarity 210 member A	23	43811482	43818147	-1	protein_coding	2.87134	-0.895889	0.000420178	1	-0.581982	0.161778	0	0.313907	0.679782	0
ENSOARG00000002188	METTL8	methyltransferase like 8	2	137192963	137239596	1	protein_coding	3.30023	-1.76667	1.62417e-06	1	-1.95942	0.000474709	1	-0.192757	0.86875	0
ENSOARG00000002189			JH922618.1	4902	5495	-1	protein_coding	1.56406	-0.185985	0.576123	0	0.307938	0.457066	0	0.493922	0.455111	0
ENSOARG00000002191	NAGLU	N-acetyl-alpha-glucosaminidase	11	42105752	42112468	1	protein_coding	4.03094	-0.0245777	0.942352	0	-0.105529	0.802878	0	-0.0809516	0.916729	0
ENSOARG00000002192	ANGEL1	angel homolog 1	7	85009409	85030216	-1	protein_coding	3.77709	0.827032	0.000374981	1	1.12357	0.000616744	1	0.296541	0.614367	0
ENSOARG00000002195	RNMT	RNA guanine-7 methyltransferase	23	43829595	43854463	1	protein_coding	5.95104	0.197857	0.424761	0	-0.151196	0.667502	0	-0.349053	0.517137	0
ENSOARG00000002200	NUP98	nucleoporin 98	15	49563016	49637870	1	protein_coding	8.04984	0.759614	0.0247996	1	-0.712356	0.121453	0	-1.47197	0.0251724	0
ENSOARG00000002201			JH922618.1	17450	24924	-1	protein_coding	4.09572	-0.0366454	0.916231	0	0.314749	0.400071	0	0.351394	0.575707	0
ENSOARG00000002203			AMGL01121378.1	425	7307	1	protein_coding	4.93394	0.226608	0.433287	0	-0.00327934	0.994458	0	-0.229888	0.732725	0
ENSOARG00000002204	LPIN3	lipin 3	13	69561378	69574008	1	protein_coding	2.7099	-0.192471	0.577316	0	0.675366	0.0824478	0	0.867837	0.16615	0
ENSOARG00000002206	MPRIP	myosin phosphatase Rho interacting protein	11	34495576	34562699	-1	protein_coding	8.21376	0.502668	0.0523563	0	0.683781	0.0502158	0	0.181113	0.792258	0
ENSOARG00000002207	CLTB	clathrin light chain B	5	35336446	35355119	-1	protein_coding	4.81199	0.606825	0.0223121	1	0.55158	0.142722	0	-0.0552454	0.947939	0
ENSOARG00000002208	PRELID2	PRELI domain containing 2	5	54419010	54503175	-1	protein_coding	4.95074	-0.344745	0.440412	0	-0.470851	0.432792	0	-0.126106	0.917417	0
ENSOARG00000002211	SERPINB9	serpin family B member 9	20	49612122	49617342	1	protein_coding	2.18157	0.0620584	0.917832	0	0.211178	0.780557	0	0.149119	0.913242	0
ENSOARG00000002212	TLK1	tousled like kinase 1	2	137458859	137572916	1	protein_coding	6.60045	-0.518542	0.0374341	0	-0.765739	0.0245483	1	-0.247197	0.702357	0
ENSOARG00000002215	CDC42BPA	CDC42 binding protein kinase alpha	12	28131723	28425668	-1	protein_coding	4.04777	-0.397636	0.2703	0	-1.11357	0.0191292	1	-0.715937	0.366595	0
ENSOARG00000002220	POMGNT1	protein O-linked mannose N-acetylglucosaminyltransferase 1 (beta 1,2-)	1	20562222	20569897	-1	protein_coding	4.75629	-0.0680208	0.832463	0	0.714141	0.0334875	1	0.782162	0.144256	0
ENSOARG00000002221	SIN3A	SIN3 transcription regulator family member A	18	32306824	32350121	1	protein_coding	6.74273	0.296472	0.273075	0	-0.102505	0.80205	0	-0.398977	0.499713	0
ENSOARG00000002223	MYOF	myoferlin	22	14332796	14482165	-1	protein_coding	6.37356	-1.29738	0.00436202	1	-1.65795	0.0129216	1	-0.360574	0.775548	0
ENSOARG00000002226			JH922363.1	9785	11344	1	protein_coding	3.66401	-0.0421002	0.917235	0	0.473214	0.276508	0	0.515314	0.471394	0
ENSOARG00000002228	SLC35E2B	solute carrier family 35 member E2B	12	49032868	49042034	1	protein_coding	4.44082	-0.224604	0.403086	0	0.316252	0.356035	0	0.540857	0.323679	0
ENSOARG00000002230			JH922363.1	12372	25724	-1	protein_coding	6.1717	0.00841458	0.979112	0	0.354164	0.272352	0	0.345749	0.526039	0
ENSOARG00000002234		Solute carrier family 2, facilitated glucose transporter member 3	3	206193144	206206504	-1	protein_coding	8.51951	0.294461	0.36875	0	-0.833698	0.039068	0	-1.12816	0.0634986	0
ENSOARG00000002236	STXBP2	syntaxin binding protein 2	5	14155102	14167200	1	protein_coding	5.99101	0.0780482	0.793281	0	0.207549	0.552538	0	0.129501	0.843792	0
ENSOARG00000002237	GORASP2	golgi reassembly stacking protein 2	2	137630327	137659975	-1	protein_coding	5.40647	0.319796	0.199807	0	0.250866	0.46616	0	-0.0689299	0.923852	0
ENSOARG00000002240	FAF2	Fas associated factor family member 2	5	35434186	35465338	1	protein_coding	5.80679	0.0879162	0.777696	0	0.275617	0.438376	0	0.1877	0.775769	0
ENSOARG00000002241	CSRNP1	cysteine and serine rich nuclear protein 1	19	12396140	12400979	-1	protein_coding	6.96366	1.91735	1.99335e-18	1	1.48388	4.16073e-06	1	-0.433475	0.419925	0
ENSOARG00000002242	LURAP1	leucine rich adaptor protein 1	1	20573758	20584545	1	protein_coding	1.30571	0.175137	0.645523	0	0.705052	0.126433	0	0.529915	0.497715	0
ENSOARG00000002245	C3orf70	chromosome 3 open reading frame 70	1	200317271	200317807	1	protein_coding	1.7294	-0.0485443	0.911938	0	0.309497	0.552793	0	0.358041	0.682591	0
ENSOARG00000002246	ZNF711	zinc finger protein 711	X	73075881	73100006	1	protein_coding	4.55572	-0.0363434	0.919275	0	-0.637722	0.150206	0	-0.601379	0.417828	0
ENSOARG00000002248	TBC1D9B	TBC1 domain family member 9B	5	1065226	1098308	1	protein_coding	6.72603	0.0443922	0.886959	0	0.355572	0.280767	0	0.31118	0.585864	0
ENSOARG00000002256	TRAP1	TNF receptor associated protein 1	24	3022077	3041538	-1	protein_coding	5.00022	0.0160501	0.96255	0	0.542843	0.121453	0	0.526793	0.363983	0
ENSOARG00000002258			AMGL01121745.1	2087	5498	1	protein_coding	2.05963	0.41336	0.274774	0	-0.431745	0.391343	0	-0.845105	0.269751	0
ENSOARG00000002259	COASY	Coenzyme A synthase	11	42127806	42131148	1	protein_coding	3.90471	-0.922888	0.00132785	1	-0.241965	0.58851	0	0.680923	0.313042	0
ENSOARG00000002261	COQ2	coenzyme Q2, polyprenyltransferase	6	97648184	97671351	-1	protein_coding	5.56884	-0.554193	0.0324599	0	0.179539	0.659306	0	0.733732	0.203088	0
ENSOARG00000002262			JH922091.1	21	2720	-1	protein_coding	7.67	0.16006	0.632414	0	0.568099	0.147768	0	0.408038	0.545395	0
ENSOARG00000002264	RAD54L	RAD54 like (S. cerevisiae)	1	20619245	20645164	1	protein_coding	2.73344	-0.779662	0.00232522	1	0.277153	0.482568	0	1.05682	0.055295	0
ENSOARG00000002265			JH921597.1	1231	3346	1	protein_coding	2.78194	-0.469008	0.151619	0	0.178888	0.723154	0	0.647895	0.38098	0
ENSOARG00000002268			JH922124.1	28	8341	-1	protein_coding	3.25569	0.369796	0.155037	0	1.08004	0.00174948	1	0.710241	0.195506	0
ENSOARG00000002269	IRF2BPL	interferon regulatory factor 2 binding protein like	7	85199377	85201614	-1	protein_coding	5.81538	1.18867	8.45269e-07	1	0.661624	0.0517233	0	-0.527051	0.348335	0
ENSOARG00000002271	HAX1	HCLS1 associated protein X-1	1	103131710	103134040	1	protein_coding	3.09882	-1.02953	0.000353093	1	-0.153736	0.743951	0	0.87579	0.182432	0
ENSOARG00000002274			JH922603.1	1705	2779	-1	protein_coding	2.84349	-0.484002	0.151376	0	0.436445	0.365506	0	0.920447	0.208136	0
ENSOARG00000002277			3	1442982	2818577	-1	protein_coding	7.03219	0.149521	0.585977	0	-0.0630213	0.869978	0	-0.212543	0.723773	0
ENSOARG00000002278	MAGEF1	MAGE family member F1	1	200712536	200713459	1	protein_coding	2.73441	0.0833662	0.794587	0	0.408779	0.250063	0	0.325413	0.598267	0
ENSOARG00000002281	RNF44	ring finger protein 44	5	35483019	35486345	-1	protein_coding	5.162	0.207496	0.468686	0	0.528609	0.119632	0	0.321114	0.595993	0
ENSOARG00000002282	SETBP1	SET binding protein 1	23	44574257	44959623	1	protein_coding	5.56273	-0.0357564	0.91863	0	-0.227357	0.560002	0	-0.1916	0.787012	0
ENSOARG00000002284			1	20645335	20659452	-1	protein_coding	6.10384	0.294621	0.2464	0	1.02973	0.0013944	1	0.735107	0.150255	0
ENSOARG00000002285	GAA	glucosidase alpha, acid	11	51482992	51494908	-1	protein_coding	5.4871	-0.0332406	0.917235	0	0.0559345	0.889351	0	0.0891751	0.899074	0
ENSOARG00000002286	CIPC	CLOCK-interacting pacemaker	7	85266557	85274710	1	protein_coding	3.43637	0.391129	0.189579	0	-0.258316	0.540984	0	-0.649445	0.311975	0
ENSOARG00000002287	NAP1L4	nucleosome assembly protein 1 like 4	21	47862666	47898078	1	protein_coding	6.2727	-0.144553	0.617812	0	0.498216	0.139477	0	0.642769	0.237072	0
ENSOARG00000002291	RETN	Ovis aries resistin (RETN), mRNA.	5	14185287	14186266	1	protein_coding	3.11968	0.558447	0.103451	0	-0.739588	0.110797	0	-1.29803	0.0540228	0
ENSOARG00000002292	PPP4R3B	protein phosphatase 4 regulatory subunit 3B	3	68370537	68420746	1	protein_coding	7.00378	-0.192471	0.519652	0	-0.451041	0.218211	0	-0.25857	0.701527	0
ENSOARG00000002293	KMT2E	lysine methyltransferase 2E	4	46232671	46306551	1	protein_coding	8.99824	0.663847	0.0233482	0	-0.468082	0.249304	0	-1.13193	0.0567812	0
ENSOARG00000002298	NAE1	NEDD8 activating enzyme E1 subunit 1	14	33871381	33893178	-1	protein_coding	4.24257	-0.251654	0.38315	0	-0.56991	0.135669	0	-0.318257	0.645311	0
ENSOARG00000002299	SH2B1	SH2B adaptor protein 1	24	25955189	25960495	-1	protein_coding	3.9526	0.15282	0.638733	0	0.407905	0.288921	0	0.255085	0.71727	0
ENSOARG00000002300	VPS13B	vacuolar protein sorting 13 homolog B	9	77057424	77839842	-1	protein_coding	9.43265	-0.277869	0.425331	0	-0.805854	0.0588099	0	-0.527984	0.469676	0
ENSOARG00000002302	RAPGEF2	Rap guanine nucleotide exchange factor 2	17	39404160	39666694	-1	protein_coding	7.18369	-0.249251	0.467002	0	-0.276275	0.545604	0	-0.0270234	0.977841	0
ENSOARG00000002304	TNFRSF13B	TNF receptor superfamily member 13B	11	34648198	34658094	1	protein_coding	4.23798	-0.293618	0.354914	0	0.0761869	0.874287	0	0.369805	0.60064	0
ENSOARG00000002309			3	68424430	68454976	-1	protein_coding	5.40058	0.893042	0.000420178	1	0.103174	0.809507	0	-0.789868	0.166515	0
ENSOARG00000002311	SERPINB1	leukocyte elastase inhibitor	20	49640714	49648102	1	protein_coding	5.392	0.712536	0.00160242	1	-0.471201	0.138487	0	-1.18374	0.00595667	0
ENSOARG00000002317	CEP295	centrosomal protein 295	21	580329	625323	-1	protein_coding	8.00691	-0.0710463	0.821496	0	-0.437888	0.203654	0	-0.366842	0.530762	0
ENSOARG00000002318	MFSD1	major facilitator superfamily domain containing 1	1	226792411	226819105	-1	protein_coding	4.46122	-0.191692	0.535504	0	-0.747889	0.0438178	0	-0.556197	0.3656	0
ENSOARG00000002319	PARG	poly(ADP-ribose) glycohydrolase	25	43478103	43598203	-1	protein_coding	6.78775	-0.589325	0.0260433	0	-0.534938	0.154529	0	0.0543866	0.948953	0
ENSOARG00000002320	LSMEM1	leucine rich single-pass membrane protein 1	4	55881269	55887113	-1	protein_coding	2.90005	-0.0412726	0.924497	0	-0.898749	0.0622948	0	-0.857476	0.264155	0
ENSOARG00000002322	TFEB	transcription factor EB	20	15590950	15597247	-1	protein_coding	5.6855	0.131673	0.640705	0	0.740285	0.0225997	1	0.608611	0.248412	0
ENSOARG00000002325	MCEMP1	mast cell expressed membrane protein 1	5	14194159	14196643	1	protein_coding	3.45175	-0.761121	0.0247587	0	-1.56433	0.00131324	1	-0.803207	0.296979	0
ENSOARG00000002331	SLC35C1	solute carrier family 35 member C1	15	74066608	74077167	1	protein_coding	3.26645	-0.510514	0.089389	0	0.486102	0.243579	0	0.996616	0.106381	0
ENSOARG00000002332	DXO	decapping exoribonuclease	20	26525642	26528149	1	protein_coding	4.11501	0.255981	0.332459	0	0.409448	0.2243	0	0.153467	0.815074	0
ENSOARG00000002334	NSUN4	NOP2/Sun RNA methyltransferase family member 4	1	20688113	20709049	1	protein_coding	4.64549	0.244109	0.426319	0	0.529921	0.160511	0	0.285811	0.680736	0
ENSOARG00000002338	TSNARE1	t-SNARE domain containing 1	9	14797335	14832922	1	protein_coding	3.32822	0.186554	0.646091	0	1.19017	0.00808043	1	1.00362	0.170403	0
ENSOARG00000002342	SH3RF2	SH3 domain containing ring finger 2	5	54627464	54758880	1	protein_coding	3.36019	-1.13517	9.09233e-06	1	-0.358952	0.362784	0	0.776217	0.197612	0
ENSOARG00000002343	MLX	MLX, MAX dimerization protein	11	42132299	42138524	1	protein_coding	5.27028	0.0917377	0.748369	0	0.28347	0.389971	0	0.191733	0.749829	0
ENSOARG00000002344	MECR	mitochondrial trans-2-enoyl-CoA reductase	2	237205147	237241280	1	protein_coding	3.83308	-0.373	0.192253	0	0.476848	0.200327	0	0.849848	0.145444	0
ENSOARG00000002345	SLC25A38	solute carrier family 25 member 38	19	12564363	12579674	1	protein_coding	5.27432	0.759236	0.00373104	1	0.849258	0.0172935	1	0.0900222	0.908236	0
ENSOARG00000002346	PPP1R16A	protein phosphatase 1 regulatory subunit 16A	JH924073.1	5937	10278	-1	protein_coding	1.6594	0.147161	0.667448	0	0.478766	0.228066	0	0.331606	0.62868	0
ENSOARG00000002348	STXBP5	syntaxin binding protein 5	8	71462635	71627320	1	protein_coding	7.51985	-0.156251	0.636266	0	-0.701741	0.0641946	0	-0.545491	0.392663	0
ENSOARG00000002350	PLAC8L1	PLAC8 like 1	5	54780312	54802859	-1	protein_coding	2.44659	-0.884679	0.014098	1	-0.721683	0.161463	0	0.162996	0.880393	0
ENSOARG00000002352	SUDS3	SDS3 homolog, SIN3A corepressor complex component	17	56423935	56454946	-1	protein_coding	5.32897	0.0476786	0.902578	0	0.133872	0.776126	0	0.0861938	0.921476	0
ENSOARG00000002356	RARRES1	retinoic acid receptor responder 1	1	226893623	226934593	1	protein_coding	5.05928	0.122852	0.922589	0	-1.56231	0.281799	0	-1.68516	0.468069	0
ENSOARG00000002357	TUFM	Tu translation elongation factor, mitochondrial	24	25971607	25977898	1	protein_coding	5.2874	-0.374237	0.178452	0	0.511058	0.171671	0	0.885294	0.122661	0
ENSOARG00000002358			22	22592000	22601336	1	protein_coding	3.02356	-0.0457574	0.895985	0	-0.581136	0.12968	0	-0.535379	0.400044	0
ENSOARG00000002360	HPSE	heparanase	6	97679406	97732075	-1	protein_coding	6.18614	-0.863006	0.00312654	1	-0.698466	0.0909382	0	0.16454	0.84657	0
ENSOARG00000002361	GOLGA7	golgin A7	26	34917240	34929898	1	protein_coding	4.48104	0.512514	0.0884755	0	-0.573594	0.158844	0	-1.08611	0.0746103	0
ENSOARG00000002363	EXOC1	exocyst complex component 1	6	71293777	71342193	1	protein_coding	5.66389	-1.05351	1.57345e-05	1	-1.44645	7.0832e-05	1	-0.392934	0.534415	0
ENSOARG00000002365			11	34666671	34675214	-1	protein_coding	6.46808	0.687068	0.00396815	1	1.17323	0.000342573	1	0.486166	0.380365	0
ENSOARG00000002368	TIMM23	translocase of inner mitochondrial membrane 23	25	43598661	43618621	1	protein_coding	4.21273	-0.220764	0.430504	0	-0.163088	0.681209	0	0.0576761	0.942735	0
ENSOARG00000002372			AMGL01125906.1	21	2713	-1	protein_coding	4.54297	-0.715046	0.00660328	1	-0.363394	0.353462	0	0.351652	0.604538	0
ENSOARG00000002373	CDC25A	cell division cycle 25A	19	51612243	51633434	1	protein_coding	1.77861	-0.045309	0.900244	0	0.768957	0.0578224	0	0.814266	0.197635	0
ENSOARG00000002379	GINS4	GINS complex subunit 4	26	34950983	34963227	1	protein_coding	3.77088	1.06419	0.000320167	1	1.26396	0.00225664	1	0.19977	0.809932	0
ENSOARG00000002381	TMEM131L	transmembrane 131 like	17	3874234	4046549	-1	protein_coding	9.05911	0.188852	0.585868	0	0.146175	0.753923	0	-0.0426766	0.962086	0
ENSOARG00000002382	POMT2	protein O-mannosyltransferase 2	7	85438073	85471886	-1	protein_coding	5.58306	0.391975	0.110386	0	0.162384	0.651893	0	-0.22959	0.706605	0
ENSOARG00000002386	CRY2	cryptochrome circadian clock 2	15	74106272	74130609	1	protein_coding	5.01369	0.542175	0.0519159	0	1.04637	0.00447718	1	0.504197	0.427481	0
ENSOARG00000002387	TRAPPC5	trafficking protein particle complex 5	5	14198473	14201148	1	protein_coding	4.78747	0.32125	0.403962	0	0.295514	0.565031	0	-0.0257358	0.982068	0
ENSOARG00000002389	FOXJ2	forkhead box J2	3	206303880	206314845	1	protein_coding	4.69343	-0.0744667	0.801569	0	0.367139	0.25995	0	0.441606	0.413688	0
ENSOARG00000002391	MSRB2	methionine sulfoxide reductase B2	13	23184943	23206285	1	protein_coding	3.50107	0.192137	0.538765	0	0.441797	0.237216	0	0.249659	0.722232	0
ENSOARG00000002393	ZDHHC4	zinc finger DHHC-type containing 4	24	38286121	38295399	1	protein_coding	4.84701	0.161783	0.552201	0	0.293148	0.375946	0	0.131365	0.841321	0
ENSOARG00000002397	ABCB8	ATP binding cassette subfamily B member 8	4	113001972	113017373	1	protein_coding	4.6131	0.161468	0.590943	0	0.759238	0.0266597	1	0.59777	0.292717	0
ENSOARG00000002400	CCDC88A	coiled-coil domain containing 88A	3	68546298	68659018	1	protein_coding	6.36986	-0.563955	0.0852792	0	-1.96655	1.7765e-05	1	-1.40259	0.0298228	0
ENSOARG00000002401	UBIAD1	UbiA prenyltransferase domain containing 1	12	40514876	40524712	-1	protein_coding	2.89381	-0.630389	0.0261488	0	0.34104	0.417035	0	0.97143	0.11166	0
ENSOARG00000002402			8	71823931	71830789	-1	protein_coding	1.45879	0.411697	0.198706	0	-0.159902	0.77122	0	-0.571599	0.472941	0
ENSOARG00000002404	S100A13	S100 calcium binding protein A13	AMGL01123244.1	2225	7923	1	protein_coding	3.44665	0.356804	0.28037	0	0.386865	0.388193	0	0.0300609	0.9752	0
ENSOARG00000002405			12	49049574	49067252	1	protein_coding	5.33545	0.362444	0.128019	0	0.291683	0.368118	0	-0.0707608	0.918072	0
ENSOARG00000002409	GFM1	G elongation factor mitochondrial 1	1	226939196	226987296	-1	protein_coding	4.39633	-1.13995	7.47576e-07	1	-0.885693	0.00923926	1	0.254254	0.693935	0
ENSOARG00000002410	IFRD1	interferon related developmental regulator 1	4	55891561	55921065	-1	protein_coding	8.0038	0.284639	0.421299	0	-1.78946	4.59203e-05	1	-2.0741	0.000187016	1
ENSOARG00000002411			20	26527650	26537547	-1	protein_coding	5.47304	-0.185092	0.506267	0	0.616643	0.0659388	0	0.801735	0.124399	0
ENSOARG00000002416	PDRG1	p53 and DNA damage regulated 1	13	60775487	60781584	-1	protein_coding	4.41917	1.05662	2.06154e-05	1	0.450138	0.20857	0	-0.606482	0.291184	0
ENSOARG00000002417			25	43613826	43627627	-1	protein_coding	6.95557	0.304275	0.30521	0	-0.17673	0.67973	0	-0.481006	0.450143	0
ENSOARG00000002420	GSTZ1	glutathione S-transferase zeta 1	7	85479184	85496611	1	protein_coding	3.7248	0.821294	0.00250109	1	0.257507	0.513192	0	-0.563787	0.362278	0
ENSOARG00000002423	DHRS7B	dehydrogenase/reductase 7B	11	34735526	34748735	1	protein_coding	3.92813	-0.0549677	0.873798	0	0.365168	0.334288	0	0.420136	0.498723	0
ENSOARG00000002424	MAN2C1	mannosidase alpha class 2C member 1	18	32353253	32364572	1	protein_coding	6.05678	0.105404	0.710423	0	0.677768	0.0322186	1	0.572364	0.269474	0
ENSOARG00000002425			JH923327.1	54891	61804	-1	protein_coding	2.62171	-0.334303	0.279605	0	-0.828623	0.0605512	0	-0.49432	0.512527	0
ENSOARG00000002427	PPP2R5C	protein phosphatase 2 regulatory subunit B'gamma	18	65422261	65519895	1	protein_coding	8.18335	0.28094	0.384621	0	0.388333	0.344997	0	0.107393	0.900188	0
ENSOARG00000002428			JH923001.1	21	5783	1	protein_coding	3.16701	0.501132	0.201174	0	0.849476	0.0788885	0	0.348344	0.709016	0
ENSOARG00000002429	SDF2	stromal cell derived factor 2	11	19713756	19724240	-1	protein_coding	5.36961	0.89152	0.000579485	1	0.207898	0.59646	0	-0.683622	0.238534	0
ENSOARG00000002433			X	38480153	38494778	1	protein_coding	9.12387	0.367312	0.299867	0	-1.12505	0.0117909	1	-1.49236	0.0178562	0
ENSOARG00000002434	TSEN15	tRNA splicing endonuclease subunit 15	12	63196635	63225792	1	protein_coding	3.15095	-0.521523	0.047181	0	0.0789648	0.861111	0	0.600488	0.340252	0
ENSOARG00000002435			JH924365.1	21	3299	1	protein_coding	1.11813	-0.168675	0.684451	0	1.12125	0.0177763	1	1.28992	0.076267	0
ENSOARG00000002439			20	49668958	49675604	-1	protein_coding	4.22018	0.0330555	0.91855	0	0.58475	0.0813062	0	0.551694	0.316517	0
ENSOARG00000002441			19	12583186	12604793	1	protein_coding	4.16277	-0.326548	0.244993	0	-0.430292	0.245914	0	-0.103744	0.894851	0
ENSOARG00000002442	DIAPH2	diaphanous related formin 2	X	130024829	130954704	-1	protein_coding	9.33012	-0.31352	0.422497	0	-1.07542	0.0252222	1	-0.761904	0.340418	0
ENSOARG00000002443	TMED8	transmembrane p24 trafficking protein family member 8	7	85515451	85527892	-1	protein_coding	4.33642	0.391512	0.115627	0	0.706106	0.0328388	0	0.314593	0.595661	0
ENSOARG00000002445	FCER2	Fc fragment of IgE receptor II	5	14206784	14215316	-1	protein_coding	4.73985	0.35944	0.207019	0	1.15764	0.00209538	1	0.798201	0.177045	0
ENSOARG00000002448	ATP8B2	ATPase phospholipid transporting 8B2	1	103159099	103176896	1	protein_coding	7.5215	0.385344	0.181656	0	1.14034	0.0019742	1	0.754992	0.202287	0
ENSOARG00000002451			2	237260926	237274077	1	protein_coding	4.9381	-0.342698	0.160129	0	0.00461323	0.991222	0	0.347311	0.541304	0
ENSOARG00000002452	SYNRG	synergin gamma	11	13394181	13472762	-1	protein_coding	6.90761	-0.592097	0.0260444	0	-0.659346	0.073717	0	-0.0672493	0.935308	0
ENSOARG00000002454			5	54813266	54868566	-1	protein_coding	5.26737	-1.8513	1.38656e-09	1	-1.31233	0.00398328	1	0.538973	0.493761	0
ENSOARG00000002458			19	12610248	12622050	1	protein_coding	9.46371	0.49952	0.152016	0	0.674016	0.145314	0	0.174496	0.853997	0
ENSOARG00000002461	CHEK2	checkpoint kinase 2	17	67674039	67707275	-1	protein_coding	3.97293	-1.46057	5.72208e-06	1	-0.752853	0.115744	0	0.707719	0.372838	0
ENSOARG00000002462	GPAT4	glycerol-3-phosphate acyltransferase 4	26	35003423	35033631	1	protein_coding	6.57345	0.672684	0.00331853	1	1.01199	0.00139392	1	0.339305	0.541614	0
ENSOARG00000002464			JH923218.1	6090	7745	1	protein_coding	4.05745	-0.356781	0.195082	0	0.547714	0.133199	0	0.904495	0.102878	0
ENSOARG00000002470	GNL3	G protein nucleolar 3	19	48144472	48153558	-1	protein_coding	5.19799	-0.677035	0.0127446	1	-0.644114	0.100815	0	0.0329204	0.969829	0
ENSOARG00000002476	RGS10	regulator of G protein signaling 10	22	38596467	38623872	-1	protein_coding	5.17852	-0.695617	0.00355182	1	-0.0583494	0.886192	0	0.637268	0.24488	0
ENSOARG00000002477	NEIL1	nei like DNA glycosylase 1	18	32365507	32371937	-1	protein_coding	4.35643	0.771336	0.0101443	1	1.06357	0.00990356	1	0.292234	0.705925	0
ENSOARG00000002479	PIK3R5	phosphoinositide-3-kinase regulatory subunit 5	11	27923288	27948643	-1	protein_coding	7.78863	0.388314	0.18155	0	-0.122318	0.780448	0	-0.510632	0.417918	0
ENSOARG00000002480	C7orf26	chromosome 7 open reading frame 26	24	38295934	38306270	1	protein_coding	5.04985	0.0386702	0.907035	0	0.841487	0.0124873	1	0.802816	0.132866	0
ENSOARG00000002482	SASH1	SAM and SH3 domain containing 1	8	72614955	72716424	1	protein_coding	2.41057	-0.955051	0.0584435	0	-1.49091	0.0423457	1	-0.535864	0.682478	0
ENSOARG00000002484	CREBBP	CREB binding protein	24	3078245	3172843	-1	protein_coding	8.49137	-0.102034	0.773135	0	-0.438998	0.264332	0	-0.336965	0.627237	0
ENSOARG00000002485	SSNA1	SS nuclear autoantigen 1	3	1771647	1772311	1	protein_coding	2.2341	-0.268525	0.443719	0	0.0260708	0.961154	0	0.294595	0.71672	0
ENSOARG00000002487			AMGL01126040.1	21	2425	-1	protein_coding	3.50401	0.289173	0.288134	0	1.18638	0.000598864	1	0.897209	0.0934716	0
ENSOARG00000002496			24	38315661	38344197	1	protein_coding	3.70072	0.714933	0.00806195	1	1.23038	0.000811373	1	0.51545	0.412362	0
ENSOARG00000002497	NECAP1	NECAP endocytosis associated 1	3	206347969	206358449	1	protein_coding	5.49162	1.0169	4.5397e-05	1	0.410547	0.264534	0	-0.606354	0.296877	0
ENSOARG00000002499	MLF1	myeloid leukemia factor 1	1	226995675	227027148	-1	protein_coding	2.60546	0.763694	0.0530774	0	-0.290315	0.650346	0	-1.05401	0.259935	0
ENSOARG00000002503	ATXN2L	ataxin 2 like	24	25982899	25992849	-1	protein_coding	6.42093	0.341327	0.190722	0	0.546441	0.106321	0	0.205113	0.749232	0
ENSOARG00000002512	COMMD4	COMM domain containing 4	18	32381605	32386854	-1	protein_coding	3.4134	-0.0302922	0.932112	0	0.38222	0.311992	0	0.412512	0.516398	0
ENSOARG00000002513			14	60075634	60099587	-1	protein_coding	6.01741	1.25346	3.94691e-06	1	-0.703562	0.0683738	0	-1.95702	5.46077e-05	1
ENSOARG00000002516	CLEC4A	C-type lectin domain family 4 member A	3	206376134	206388232	1	protein_coding	4.7272	0.753804	0.102485	0	-1.71712	0.00469963	1	-2.47093	0.00189156	1
ENSOARG00000002519			3	1785569	1791423	1	protein_coding	4.37636	-0.195652	0.524495	0	-0.122819	0.775375	0	0.0728338	0.929151	0
ENSOARG00000002523	TMEM11	transmembrane protein 11	11	34750518	34759480	-1	protein_coding	5.06246	0.578301	0.0193469	0	1.00176	0.00338287	1	0.423461	0.467822	0
ENSOARG00000002524	PPP1R15B	protein phosphatase 1 regulatory subunit 15B	12	1442689	1447589	-1	protein_coding	6.4161	0.794681	0.000239476	1	0.21652	0.507726	0	-0.578161	0.238534	0
ENSOARG00000002525	MAPK8IP1	mitogen-activated protein kinase 8 interacting protein 1	15	74141409	74161801	1	protein_coding	1.25313	0.313911	0.474959	0	0.570719	0.305975	0	0.256808	0.811243	0
ENSOARG00000002526	TAOK3	TAO kinase 3	17	56544849	56645827	1	protein_coding	7.47209	-0.460827	0.0777063	0	-1.01651	0.00414539	1	-0.555687	0.344397	0
ENSOARG00000002529			19	58687598	58694608	1	protein_coding	4.8673	1.16366	4.00988e-05	1	0.425852	0.28546	0	-0.737811	0.242647	0
ENSOARG00000002530	ANKRD49	ankyrin repeat domain 49	15	1070841	1072253	1	protein_coding	2.07439	-0.151712	0.709541	0	-0.0798384	0.894679	0	0.0718731	0.949984	0
ENSOARG00000002533	VIPAS39	VPS33B interacting protein, apical-basolateral polarity regulator, spe-39 homolog	7	85583908	85603752	-1	protein_coding	4.42782	-0.61965	0.0125827	0	-0.0918093	0.827157	0	0.527841	0.370676	0
ENSOARG00000002534			25	43692390	43737008	1	protein_coding	6.943	-0.252595	0.304061	0	-0.23447	0.481344	0	0.0181245	0.980467	0
ENSOARG00000002536	FAM96B	family with sequence similarity 96 member B	14	33983660	33985397	-1	protein_coding	3.99914	-0.210609	0.47877	0	0.00211792	0.996536	0	0.212727	0.759031	0
ENSOARG00000002537	RSRC1	arginine and serine rich coiled-coil 1	1	227134339	227490417	-1	protein_coding	8.46557	0.171998	0.602528	0	-0.508044	0.181656	0	-0.680043	0.271085	0
ENSOARG00000002538	TBC1D16	TBC1 domain family member 16	11	51563454	51626799	1	protein_coding	2.4232	0.859671	0.00139073	1	0.829815	0.0241583	1	-0.0298556	0.970982	0
ENSOARG00000002543	MRNIP	MRN complex interacting protein	5	1102455	1119431	1	protein_coding	4.04879	-0.179821	0.565396	0	0.121369	0.777754	0	0.30119	0.654019	0
ENSOARG00000002545	EPB41	erythrocyte membrane protein band 4.1	2	237305059	237487293	-1	protein_coding	9.06049	-0.205369	0.517445	0	-0.316292	0.429052	0	-0.110923	0.891559	0
ENSOARG00000002547	RBM28	RNA binding motif protein 28	4	92569174	92600827	-1	protein_coding	3.90246	-1.519	4.43102e-08	1	-0.420429	0.319772	0	1.09857	0.0840311	0
ENSOARG00000002548	UST	uronyl 2-sulfotransferase	8	73072326	73189210	1	protein_coding	4.77139	-0.696191	0.108674	0	-0.502615	0.416878	0	0.193576	0.874223	0
ENSOARG00000002550	ZNF12	zinc finger protein 12	24	38382711	38394470	-1	protein_coding	3.58543	-0.66653	0.0170305	1	-0.359202	0.390799	0	0.307328	0.67945	0
ENSOARG00000002555	LGALS12	galectin 12	21	41180601	41189192	1	protein_coding	4.91051	0.0831715	0.801992	0	0.991509	0.0056637	1	0.908337	0.102239	0
ENSOARG00000002556			12	1450943	1452522	1	protein_coding	4.18884	-0.236265	0.510679	0	0.264126	0.569452	0	0.50039	0.501122	0
ENSOARG00000002557	ZNF277	zinc finger protein 277	4	56019141	56152140	-1	protein_coding	5.70902	0.0571652	0.866401	0	-0.0919916	0.830063	0	-0.149157	0.840889	0
ENSOARG00000002559			X	133831275	134316535	-1	protein_coding	1.50749	0.408283	0.274121	0	-0.0879624	0.886192	0	-0.496245	0.581159	0
ENSOARG00000002562	IL6R	interleukin 6 receptor	1	103219920	103271163	1	protein_coding	7.66217	-0.129606	0.732064	0	-0.970201	0.0212763	0	-0.840594	0.209977	0
ENSOARG00000002565	MKNK1	MAP kinase interacting serine/threonine kinase 1	1	20895274	20928409	-1	protein_coding	6.16701	-0.0639117	0.879254	0	-1.31794	0.00257966	1	-1.25403	0.0539321	0
ENSOARG00000002567	AHSA1	activator of HSP90 ATPase activity 1	7	85607414	85618360	1	protein_coding	5.78494	-0.455108	0.0539337	0	-0.406431	0.218354	0	0.0486775	0.948299	0
ENSOARG00000002568	NATD1	N-acetyltransferase domain containing 1	11	34767487	34768702	-1	protein_coding	2.55755	0.848491	0.0167445	1	1.06631	0.0245581	1	0.217821	0.819412	0
ENSOARG00000002569			JH921748.1	2660	11167	1	protein_coding	3.99415	-0.0380633	0.926518	0	0.576058	0.192167	0	0.614122	0.389985	0
ENSOARG00000002573			AMGL01121702.1	6707	10074	-1	protein_coding	1.06989	-1.35771	9.03592e-06	1	0.445809	0.381909	0	1.80352	0.00692606	1
ENSOARG00000002578	TAB2	TGF-beta activated kinase 1/MAP3K7 binding protein 2	8	73468896	73508892	1	protein_coding	6.55037	0.00217766	0.996703	0	-0.645119	0.143564	0	-0.647297	0.377024	0
ENSOARG00000002583			X	134413131	134415171	1	protein_coding	1.76705	-0.0581779	0.885067	0	-0.705744	0.126143	0	-0.647566	0.401832	0
ENSOARG00000002585	MOB3C	MOB kinase activator 3C	1	20944835	20947797	-1	protein_coding	2.40326	0.0964925	0.793281	0	0.674361	0.0900775	0	0.577868	0.387543	0
ENSOARG00000002588	EPG5	ectopic P-granules autophagy protein 5 homolog	23	45805752	45934686	-1	protein_coding	7.31702	0.136783	0.726518	0	-0.196029	0.685756	0	-0.332813	0.679061	0
ENSOARG00000002593	SPTLC2	serine palmitoyltransferase long chain base subunit 2	7	85642041	85736820	-1	protein_coding	7.88627	-0.458642	0.0723182	0	-0.490093	0.163085	0	-0.0314503	0.967031	0
ENSOARG00000002594	CHM	CHM, Rab escort protein 1	X	73668241	73911210	-1	protein_coding	6.55525	-0.609777	0.0303243	0	-0.954747	0.013559	1	-0.34497	0.624808	0
ENSOARG00000002596	MTIF2	mitochondrial translational initiation factor 2	3	68679586	68702965	1	protein_coding	3.4432	-0.81695	0.00265595	1	-0.850247	0.0361341	1	-0.0332971	0.970971	0
ENSOARG00000002597	CHD6	chromodomain helicase DNA binding protein 6	13	69617188	69763148	-1	protein_coding	7.06943	0.250591	0.353961	0	0.680306	0.0398431	0	0.429715	0.451783	0
ENSOARG00000002600	C1orf21	chromosome 1 open reading frame 21	12	63602428	63754041	1	protein_coding	3.26407	-1.15187	0.0201518	1	-0.969319	0.193336	0	0.182548	0.905609	0
ENSOARG00000002602	AASDHPPT	aminoadipate-semialdehyde dehydrogenase-phosphopantetheinyl transferase	15	1112436	1137781	-1	protein_coding	5.94813	-0.0323467	0.914683	0	-0.509152	0.105276	0	-0.476805	0.358813	0
ENSOARG00000002608	CITED2	Cbp/p300-interacting transactivator, with Glu/Asp-rich carboxy-terminal domain, 2	8	64062392	64063183	-1	protein_coding	4.14582	-0.36822	0.217474	0	-0.504824	0.205095	0	-0.136604	0.866895	0
ENSOARG00000002610	RETREG3	reticulophagy regulator family member 3	11	42146684	42165573	-1	protein_coding	6.0993	0.244523	0.316532	0	0.563707	0.0627535	0	0.319185	0.548627	0
ENSOARG00000002611			1	20974131	20999873	-1	protein_coding	4.68909	-0.0266747	0.932536	0	-0.0920391	0.815863	0	-0.0653644	0.93123	0
ENSOARG00000002612	MAP2K3	mitogen-activated protein kinase kinase 3	11	34791620	34809859	1	protein_coding	6.24313	0.616649	0.00750315	1	0.333413	0.309155	0	-0.283236	0.621167	0
ENSOARG00000002615	CBX4	chromobox 4	11	51704269	51708362	1	protein_coding	4.96701	0.803706	0.000433813	1	0.993621	0.00199692	1	0.189915	0.758491	0
ENSOARG00000002616	NELFE	negative elongation factor complex member E	20	26538250	26543407	1	protein_coding	4.38145	0.126049	0.723971	0	0.401267	0.336241	0	0.275218	0.71672	0
ENSOARG00000002617	SF3B5	splicing factor 3b subunit 5	8	68415053	68415313	-1	protein_coding	4.03058	0.2376	0.529032	0	0.0619079	0.909847	0	-0.175692	0.849097	0
ENSOARG00000002621	ALKBH1	alkB homolog 1, histone H2A dioxygenase	7	85773504	85795810	-1	protein_coding	5.3437	0.782155	0.000508731	1	0.153888	0.669388	0	-0.628268	0.221929	0
ENSOARG00000002622	EIF1B	eukaryotic translation initiation factor 1B	19	13105120	13106870	1	protein_coding	4.29941	0.60182	0.0478827	1	0.25788	0.57042	0	-0.34394	0.647993	0
ENSOARG00000002624	RPS27A	ribosomal protein S27a	3	68703907	68706233	-1	protein_coding	8.95035	0.111017	0.81416	0	-0.79985	0.122271	0	-0.910867	0.2749	0
ENSOARG00000002625	ALPK1	alpha kinase 1	6	13242967	13334553	-1	protein_coding	3.72043	-0.742637	0.124188	0	-2.94415	1.47693e-05	1	-2.20151	0.0156124	1
ENSOARG00000002626	ZC3H12D	zinc finger CCCH-type containing 12D	8	73543092	73565983	-1	protein_coding	5.82093	-0.407018	0.152523	0	0.333133	0.395099	0	0.740151	0.221929	0
ENSOARG00000002627	ATRN	attractin	13	50871319	51003428	-1	protein_coding	6.51049	-0.49295	0.065374	0	-0.557658	0.128951	0	-0.0647078	0.937281	0
ENSOARG00000002630	HELQ	helicase, POLQ like	6	97799973	97839997	-1	protein_coding	4.81611	-0.7762	0.00783627	1	-0.630795	0.124409	0	0.145405	0.868477	0
ENSOARG00000002631			JH921965.1	3448	5276	1	protein_coding	6.48656	-0.612442	0.0341074	0	0.419428	0.309967	0	1.03187	0.0955406	0
ENSOARG00000002633	CDK5	cyclin dependent kinase 5	4	113025302	113029357	-1	protein_coding	3.71297	-0.0454735	0.905692	0	0.388357	0.342226	0	0.433831	0.523786	0
ENSOARG00000002639	PIK3C2B	phosphatidylinositol-4-phosphate 3-kinase catalytic subunit type 2 beta	12	1461459	1507569	-1	protein_coding	6.84391	-0.238251	0.397173	0	1.0921	0.00158911	1	1.33035	0.00554639	1
ENSOARG00000002640	NLRP1	NLR family pyrin domain containing 1	11	25648814	25680673	1	protein_coding	7.18094	-0.164432	0.623926	0	-1.47771	0.000167472	1	-1.31328	0.0156751	0
ENSOARG00000002641	RBAK	RB associated KRAB zinc finger	24	38418181	38426370	1	protein_coding	3.70255	-0.669409	0.00423727	1	-0.497831	0.169509	0	0.171578	0.809852	0
ENSOARG00000002642			7	85795918	85801678	1	protein_coding	4.36073	1.01931	0.000290772	1	0.0780034	0.873695	0	-0.941307	0.135886	0
ENSOARG00000002647	MAP4	microtubule associated protein 4	19	51741088	51834587	1	protein_coding	6.91662	0.0343121	0.913337	0	0.0803286	0.833697	0	0.0460166	0.950703	0
ENSOARG00000002649	ACAD9	acyl-CoA dehydrogenase family member 9	19	58730369	58745349	1	protein_coding	5.5778	0.442348	0.0700558	0	0.382774	0.246862	0	-0.059574	0.935208	0
ENSOARG00000002658	C15orf39	chromosome 15 open reading frame 39	18	32440290	32450602	-1	protein_coding	3.99888	0.377799	0.231785	0	0.903406	0.0243428	1	0.525607	0.44117	0
ENSOARG00000002660	TOMM6	translocase of outer mitochondrial membrane 6	20	15689252	15690318	1	protein_coding	4.13815	0.0975083	0.758262	0	0.438575	0.221267	0	0.341067	0.579545	0
ENSOARG00000002661	HELB	DNA helicase B	3	153363283	153399293	-1	protein_coding	4.00915	-0.369649	0.452861	0	-1.92194	0.00200811	1	-1.55229	0.0996718	0
ENSOARG00000002665			3	1819055	1820765	1	protein_coding	5.83872	0.0847381	0.80676	0	0.945692	0.00959427	1	0.860954	0.140541	0
ENSOARG00000002671	SNW1	SNW domain containing 1	7	85802206	85838370	-1	protein_coding	6.00207	0.0209163	0.954641	0	-0.10957	0.802672	0	-0.130486	0.86776	0
ENSOARG00000002672	USP49	ubiquitin specific peptidase 49	20	15696601	15704257	-1	protein_coding	4.48815	1.6813	0.0040122	1	1.34082	0.0644523	0	-0.340474	0.819913	0
ENSOARG00000002673	CBFB	core-binding factor beta subunit	14	34055619	34096989	1	protein_coding	5.62961	0.183854	0.502474	0	0.149084	0.687184	0	-0.0347701	0.962406	0
ENSOARG00000002675	PPIL4	peptidylprolyl isomerase like 4	8	73595183	73629522	-1	protein_coding	6.59425	0.775032	0.00398773	1	-0.296902	0.453575	0	-1.07193	0.0547278	0
ENSOARG00000002679	PPP1R9A	protein phosphatase 1 regulatory subunit 9A	4	12069989	12406834	1	protein_coding	3.91784	-0.256301	0.394392	0	-0.856305	0.0228177	1	-0.600004	0.345793	0
ENSOARG00000002680	TIAL1	TIA1 cytotoxic granule associated RNA binding protein like 1	22	38657704	38676918	-1	protein_coding	6.41168	0.270246	0.338638	0	-0.356184	0.327101	0	-0.62643	0.275324	0
ENSOARG00000002683	SQSTM1	sequestosome 1	5	1120310	1128622	-1	protein_coding	8.49317	1.0257	5.89338e-05	1	0.360842	0.338644	0	-0.664862	0.253357	0
ENSOARG00000002685	MBNL2	muscleblind like splicing regulator 2	10	73809572	73900737	1	protein_coding	5.91236	0.164382	0.582964	0	0.00345319	0.994002	0	-0.160929	0.817587	0
ENSOARG00000002687	TUBG2	tubulin gamma 2	11	42166004	42170404	1	protein_coding	3.50723	0.159721	0.619177	0	0.965198	0.0101811	1	0.805476	0.175314	0
ENSOARG00000002688	ANK1	ankyrin 1	26	35067544	35163115	-1	protein_coding	3.40537	0.467404	0.133484	0	0.776093	0.0563564	0	0.308689	0.682227	0
ENSOARG00000002690	C16orf70	chromosome 16 open reading frame 70	14	34105814	34138233	1	protein_coding	4.75934	0.134777	0.63038	0	0.245327	0.476857	0	0.11055	0.871367	0
ENSOARG00000002692	BRD3	bromodomain containing 3	3	1992533	2011865	1	protein_coding	4.07071	0.477972	0.115466	0	0.935503	0.0175594	1	0.457531	0.505437	0
ENSOARG00000002693	CNNM2	cyclin and CBS domain divalent metal cation transport mediator 2	22	22638602	22803964	1	protein_coding	5.39959	-1.10137	0.00536914	1	-1.57896	0.00528179	1	-0.477588	0.635492	0
ENSOARG00000002698	YTHDF2	YTH N6-methyladenosine RNA binding protein 2	2	237590267	237619753	-1	protein_coding	6.65312	0.105966	0.709988	0	-0.345176	0.295228	0	-0.451142	0.401832	0
ENSOARG00000002699			AMGL01125509.1	189	1665	-1	protein_coding	3.28811	0.178354	0.677896	0	-0.514284	0.303594	0	-0.692639	0.392128	0
ENSOARG00000002700			14	60236606	60242812	1	protein_coding	4.94612	0.413163	0.14402	0	-0.774696	0.0370088	0	-1.18786	0.0231713	0
ENSOARG00000002701			JH923067.1	2795	5067	1	protein_coding	4.76219	0.238905	0.397187	0	-0.778004	0.0256503	0	-1.01691	0.0458128	0
ENSOARG00000002703	VEPH1	ventricular zone expressed PH domain containing 1	1	228151991	228523896	1	protein_coding	2.13158	0.673145	0.0315593	1	-0.295022	0.508784	0	-0.968168	0.144256	0
ENSOARG00000002704	HSCB	HscB mitochondrial iron-sulfur cluster cochaperone	17	67708653	67717848	1	protein_coding	3.10841	-0.136934	0.683082	0	0.53898	0.149155	0	0.675915	0.268904	0
ENSOARG00000002711	ADCK1	aarF domain containing kinase 1	7	85912157	86025453	1	protein_coding	4.15754	-0.213336	0.457989	0	0.681782	0.0511881	0	0.895119	0.0989961	0
ENSOARG00000002714			14	60255350	60256364	1	protein_coding	3.83114	0.403363	0.26697	0	-0.859875	0.0680509	0	-1.26324	0.0661939	0
ENSOARG00000002717	TRADD	TNFRSF1A associated via death domain	14	34141943	34147887	-1	protein_coding	4.47008	-0.100537	0.748441	0	0.590232	0.0885727	0	0.690769	0.212131	0
ENSOARG00000002720	VAV2	vav guanine nucleotide exchange factor 2	3	2183135	2222188	1	protein_coding	6.17756	0.409873	0.178657	0	1.04563	0.00748954	1	0.635761	0.332819	0
ENSOARG00000002725			21	41210463	41216755	1	protein_coding	3.2499	0.0104807	0.980107	0	0.485468	0.278922	0	0.474988	0.523786	0
ENSOARG00000002726	PPCDC	phosphopantothenoylcysteine decarboxylase	18	32579001	32598213	-1	protein_coding	3.60037	0.191292	0.548794	0	0.0406762	0.929586	0	-0.150616	0.843656	0
ENSOARG00000002727	SUPT6H	SPT6 homolog, histone chaperone	11	19732556	19754769	1	protein_coding	6.70034	-0.326221	0.17917	0	-0.00794192	0.984721	0	0.318279	0.570234	0
ENSOARG00000002728	PEX16	peroxisomal biogenesis factor 16	15	74164647	74170253	-1	protein_coding	4.73875	0.205853	0.455376	0	0.287177	0.406332	0	0.081324	0.910138	0
ENSOARG00000002732	PANK3	pantothenate kinase 3	16	325918	349331	-1	protein_coding	5.88193	-0.124646	0.672315	0	-0.288429	0.423285	0	-0.163784	0.808907	0
ENSOARG00000002733			21	41268580	41278440	-1	protein_coding	4.72225	-0.355147	0.195969	0	0.191494	0.632469	0	0.54664	0.362938	0
ENSOARG00000002735	CASK	calcium/calmodulin dependent serine protein kinase	X	38638027	38932917	-1	protein_coding	5.86077	-0.468901	0.051476	0	-0.689435	0.0371689	1	-0.220533	0.727303	0
ENSOARG00000002736	GINM1	glycoprotein integral membrane 1	8	73648814	73670914	1	protein_coding	5.59927	0.636604	0.0111271	0	-0.145956	0.709467	0	-0.782561	0.152097	0
ENSOARG00000002738			12	40533385	40657651	1	protein_coding	7.47939	-0.270581	0.30521	0	0.241235	0.500019	0	0.511817	0.359309	0
ENSOARG00000002740	HSF4	heat shock transcription factor 4	14	34151661	34156397	1	protein_coding	1.44648	0.429528	0.264928	0	0.157423	0.790988	0	-0.272106	0.776485	0
ENSOARG00000002742	RAP2A	RAP2A, member of RAS oncogene family	10	73982502	74021160	1	protein_coding	4.63188	0.520514	0.236547	0	-0.259634	0.676283	0	-0.780148	0.409886	0
ENSOARG00000002743	STX8	syntaxin 8	11	28227494	28426200	-1	protein_coding	6.78163	-0.661859	0.0113984	1	-0.132989	0.756762	0	0.52887	0.395435	0
ENSOARG00000002744			JH922351.1	1948	9261	-1	protein_coding	2.07085	-1.38332	6.39333e-06	1	-0.475011	0.320448	0	0.908308	0.215717	0
ENSOARG00000002745			1	21010019	21045239	-1	protein_coding	6.28943	0.648213	0.0123749	0	-0.140912	0.728111	0	-0.789124	0.16183	0
ENSOARG00000002750	ZFAND4	zinc finger AN1-type containing 4	25	43746460	43816731	1	protein_coding	4.22073	-0.248113	0.385488	0	-0.300374	0.425857	0	-0.0522614	0.949343	0
ENSOARG00000002751	PBRM1	polybromo 1	19	48153833	48251508	1	protein_coding	6.94619	-0.532381	0.0311462	0	-0.60677	0.0781106	0	-0.0743893	0.921476	0
ENSOARG00000002753			14	60263227	60268704	-1	protein_coding	8.8621	0.535147	0.182845	0	0.519185	0.33627	0	-0.0159627	0.989329	0
ENSOARG00000002754	PTX3	pentraxin 3	1	228227639	228233020	-1	protein_coding	3.60105	1.64803	0.107446	0	-3.4329	0.0109392	1	-5.08093	0.00287865	1
ENSOARG00000002755			15	49668883	49717302	1	protein_coding	2.73941	-0.167217	0.691667	0	-1.04334	0.0321594	0	-0.876124	0.254646	0
ENSOARG00000002759			AMGL01127303.1	63	2980	-1	protein_coding	6.19265	0.286765	0.217397	0	0.656118	0.0285436	1	0.369353	0.471283	0
ENSOARG00000002760	MARCH8	membrane associated ring-CH-type finger 8	25	43939946	43945642	1	protein_coding	3.85819	0.369609	0.163137	0	0.253954	0.49052	0	-0.115655	0.873113	0
ENSOARG00000002761	SCAMP5	secretory carrier membrane protein 5	18	32606249	32612056	-1	protein_coding	2.11617	-0.795918	0.164351	0	-0.790804	0.332359	0	0.00511433	0.997603	0
ENSOARG00000002762	TUBG1	tubulin gamma 1	11	42211421	42215648	1	protein_coding	1.7824	0.0621175	0.885062	0	0.538248	0.228193	0	0.47613	0.528315	0
ENSOARG00000002763	TSEN34	tRNA splicing endonuclease subunit 34	14	60272054	60276665	-1	protein_coding	2.88022	-0.029118	0.934885	0	0.396976	0.28546	0	0.426094	0.49834	0
ENSOARG00000002768	EVI5L	ecotropic viral integration site 5 like	5	14297526	14318646	1	protein_coding	3.36779	0.441718	0.103676	0	0.926508	0.00879407	1	0.48479	0.423021	0
ENSOARG00000002770	MRPS18C	mitochondrial ribosomal protein S18C	6	97840364	97844967	1	protein_coding	3.27313	0.456828	0.069003	0	-0.686617	0.073156	0	-1.14344	0.039003	0
ENSOARG00000002771			AMGL01123268.1	21	5170	1	protein_coding	1.74948	-0.183545	0.609733	0	-0.569154	0.176405	0	-0.385609	0.591782	0
ENSOARG00000002773	GMDS	GDP-mannose 4,6-dehydratase	20	50065679	50397477	1	protein_coding	7.15384	0.329812	0.322497	0	0.670139	0.0980329	0	0.340326	0.648597	0
ENSOARG00000002774			JH924687.1	1168	8833	1	protein_coding	1.82041	-0.643517	0.0230693	0	0.567153	0.160988	0	1.21067	0.0325068	0
ENSOARG00000002775	RNF216	ring finger protein 216	24	38500498	38610327	1	protein_coding	7.2325	0.085213	0.804054	0	0.0643728	0.8864	0	-0.0208402	0.98092	0
ENSOARG00000002776	ZNF619	zinc finger protein 619	19	13236727	13247216	1	protein_coding	1.06843	-0.174195	0.613496	0	0.351765	0.423626	0	0.52596	0.453887	0
ENSOARG00000002779	EDEM3	ER degradation enhancing alpha-mannosidase like protein 3	12	63827568	63895445	-1	protein_coding	6.37516	-0.808964	0.00221464	1	-1.09611	0.00377378	1	-0.287149	0.683014	0
ENSOARG00000002782	KATNA1	katanin catalytic subunit A1	8	73673326	73697740	-1	protein_coding	5.26774	-0.50908	0.0447254	0	-0.473563	0.186377	0	0.0355161	0.964191	0
ENSOARG00000002783			12	1559651	1577436	1	protein_coding	5.20912	-0.293819	0.319199	0	-0.453734	0.238718	0	-0.159915	0.83574	0
ENSOARG00000002788	ATP6V0A2	ATPase H+ transporting V0 subunit a2	17	51543223	51584054	-1	protein_coding	5.51232	-0.0589426	0.845979	0	0.261998	0.443974	0	0.32094	0.574499	0
ENSOARG00000002794			21	48179420	48271476	-1	protein_coding	3.39745	-1.23086	4.74274e-05	1	-1.57371	0.000392866	1	-0.342851	0.667672	0
ENSOARG00000002795			JH924297.1	21	2168	1	protein_coding	3.60339	0.382932	0.158363	0	1.7691	7.05468e-07	1	1.38617	0.00425541	1
ENSOARG00000002799	IRAK3	interleukin 1 receptor associated kinase 3	3	153443766	153486434	-1	protein_coding	5.82045	0.0290663	0.949407	0	-0.82179	0.084593	0	-0.850857	0.267644	0
ENSOARG00000002800	UBE2Q1	ubiquitin conjugating enzyme E2 Q1	1	103361856	103369870	-1	protein_coding	6.09945	0.331301	0.15832	0	0.0885197	0.806886	0	-0.242781	0.667135	0
ENSOARG00000002801	SLC4A2	solute carrier family 4 member 2	4	113033875	113046586	1	protein_coding	5.27886	0.242638	0.335498	0	0.346994	0.281196	0	0.104356	0.873113	0
ENSOARG00000002803	E2F4	E2F transcription factor 4	14	34176572	34182489	1	protein_coding	5.16327	0.157522	0.574935	0	0.589861	0.0731045	0	0.432339	0.439115	0
ENSOARG00000002804	UBR3	ubiquitin protein ligase E3 component n-recognin 3 (putative)	2	138424294	138625167	-1	protein_coding	7.70271	-0.125495	0.731847	0	-0.748248	0.0676427	0	-0.622754	0.357688	0
ENSOARG00000002805	UTP18	UTP18, small subunit processome component	11	34986947	35041380	-1	protein_coding	5.63617	-0.569322	0.00857708	0	-0.568463	0.0659728	0	0.000859597	0.999057	0
ENSOARG00000002806	MBOAT7	membrane bound O-acyltransferase domain containing 7	14	60276581	60292792	1	protein_coding	4.88346	0.54463	0.0212329	0	-0.383344	0.236984	0	-0.927975	0.0503451	0
ENSOARG00000002807	MED20	mediator complex subunit 20	20	15769120	15777602	-1	protein_coding	5.62304	0.411678	0.389455	0	0.786199	0.15551	0	0.374522	0.725488	0
ENSOARG00000002809	GMEB1	glucocorticoid modulatory element binding protein 1	2	237636957	237661896	-1	protein_coding	4.99387	0.301647	0.226532	0	0.0268617	0.946631	0	-0.274786	0.638403	0
ENSOARG00000002811	CCNL1	cyclin L1	1	228528893	228540824	1	protein_coding	10.1942	0.429119	0.177845	0	-1.20508	0.00352371	1	-1.6342	0.00311951	1
ENSOARG00000002812	COX5A	cytochrome c oxidase subunit 5A	18	32680496	32684177	1	protein_coding	4.76663	-0.176005	0.617301	0	0.269125	0.54977	0	0.44513	0.536791	0
ENSOARG00000002815	PACS1	phosphofurin acidic cluster sorting protein 1	21	43458201	43604405	1	protein_coding	8.66905	1.14065	0.000910366	1	0.777293	0.0946444	0	-0.363354	0.672342	0
ENSOARG00000002820	HCK	HCK proto-oncogene, Src family tyrosine kinase	13	60874932	60921921	1	protein_coding	8.56869	-0.153623	0.665526	0	-1.24304	0.00236093	1	-1.08942	0.0746103	0
ENSOARG00000002821	ELMO3	engulfment and cell motility 3	14	34183307	34187922	1	protein_coding	2.02646	0.293133	0.310113	0	0.0439648	0.921754	0	-0.249168	0.712997	0
ENSOARG00000002828	TAF12	TATA-box binding protein associated factor 12	2	237698781	237712961	1	protein_coding	3.54057	-1.09979	0.000197501	1	-1.32709	0.00222586	1	-0.227301	0.78861	0
ENSOARG00000002830	LATS1	Ovis aries large tumor suppressor kinase 1 (LATS1), mRNA.	8	73716242	73736759	-1	protein_coding	5.46381	-0.137476	0.625461	0	-0.11578	0.768604	0	0.0216961	0.977841	0
ENSOARG00000002831	IMPDH1	inosine monophosphate dehydrogenase 1	4	92639863	92656029	-1	protein_coding	5.23529	0.258534	0.375803	0	0.454615	0.209433	0	0.196081	0.778348	0
ENSOARG00000002833			14	34190459	34204163	-1	protein_coding	3.66271	-0.0857749	0.797004	0	0.301031	0.423603	0	0.386806	0.535924	0
ENSOARG00000002835	IPO5	importin 5	10	74343707	74416858	1	protein_coding	7.25446	-0.435558	0.125613	0	-0.0877606	0.845775	0	0.347797	0.610838	0
ENSOARG00000002836			12	49071662	49076837	-1	protein_coding	4.7666	0.27435	0.320511	0	0.618948	0.0785611	0	0.344599	0.574552	0
ENSOARG00000002837	CCDC117	coiled-coil domain containing 117	17	67732413	67740376	1	protein_coding	4.18894	0.183273	0.564477	0	-0.156356	0.725112	0	-0.339629	0.624602	0
ENSOARG00000002840			5	54895687	54951562	1	protein_coding	6.94966	0.590447	0.0236126	0	-0.437267	0.234412	0	-1.02771	0.0547278	0
ENSOARG00000002841	NUP43	nucleoporin 43	8	73755631	73766567	-1	protein_coding	2.69241	-0.931337	0.00108181	1	-0.813165	0.0658579	0	0.118172	0.900215	0
ENSOARG00000002842	TMEM208	transmembrane protein 208	14	34204791	34206283	1	protein_coding	4.00334	-0.170377	0.647992	0	0.0240323	0.963553	0	0.194409	0.822371	0
ENSOARG00000002843	TRNAU1AP	tRNA selenocysteine 1 associated protein 1	2	237732246	237753931	-1	protein_coding	4.73378	-0.0194667	0.956991	0	-0.0223548	0.960963	0	-0.00288816	0.997133	0
ENSOARG00000002845	PSTPIP2	proline-serine-threonine phosphatase interacting protein 2	23	45957490	46061706	-1	protein_coding	6.92642	1.14194	0.121573	0	-2.44232	0.0179623	1	-3.58427	0.00908523	1
ENSOARG00000002846	IGHM	immunoglobulin heavy constant mu	JH921924.1	50045	53838	1	protein_coding	10.3984	-0.406596	0.209878	0	0.821321	0.0516237	0	1.22792	0.0539321	0
ENSOARG00000002847	CEP128	centrosomal protein 128	7	88780948	89236481	-1	protein_coding	6.02631	0.183159	0.543843	0	-0.45258	0.211119	0	-0.63574	0.271992	0
ENSOARG00000002849			JH922943.1	1749	2349	1	protein_coding	3.48879	0.713548	0.0191414	1	0.919409	0.0245483	1	0.205861	0.802628	0
ENSOARG00000002850			3	2216459	2444248	1	protein_coding	5.23516	0.346152	0.273949	0	0.833076	0.0387095	1	0.486924	0.481645	0
ENSOARG00000002859			JH922354.1	1634	3623	1	protein_coding	3.66261	0.622858	0.0135217	1	1.36167	0.000102476	1	0.738807	0.186748	0
ENSOARG00000002860	FHOD1	formin homology 2 domain containing 1	14	34206771	34222717	-1	protein_coding	5.59311	0.154224	0.571924	0	0.526254	0.0950581	0	0.37203	0.494465	0
ENSOARG00000002861	SLC36A4	solute carrier family 36 member 4	21	1198902	1232024	1	protein_coding	5.67305	-0.267773	0.300108	0	-0.413447	0.227111	0	-0.145674	0.829923	0
ENSOARG00000002862	CD163	CD163 molecule	3	206525820	206562443	1	protein_coding	6.87912	-0.336393	0.651721	0	-1.71105	0.0534583	0	-1.37466	0.311214	0
ENSOARG00000002863	BYSL	bystin like	20	15778157	15789609	1	protein_coding	4.6324	-0.134124	0.672996	0	0.316956	0.408976	0	0.451079	0.468069	0
ENSOARG00000002866	RASSF4	Ras association domain family member 4	25	44101352	44124264	-1	protein_coding	5.20918	-1.37552	0.000514326	1	-0.903174	0.125461	0	0.472346	0.643237	0
ENSOARG00000002868	TMC4	transmembrane channel like 4	14	60293149	60303034	1	protein_coding	3.23861	0.205281	0.512803	0	-0.374331	0.328911	0	-0.579612	0.341097	0
ENSOARG00000002869			1	228658684	228866273	-1	protein_coding	3.12165	-0.304227	0.313953	0	-0.269753	0.520666	0	0.0344743	0.968954	0
ENSOARG00000002871	ATL3	atlastin GTPase 3	21	41309227	41347534	-1	protein_coding	6.34077	-0.203355	0.422497	0	0.103679	0.775316	0	0.307033	0.578147	0
ENSOARG00000002872	MBTD1	mbt domain containing 1	11	35042066	35112724	1	protein_coding	6.57266	-0.362791	0.166617	0	-0.543388	0.118579	0	-0.180597	0.791399	0
ENSOARG00000002875			JH923374.1	16440	20089	-1	protein_coding	4.42874	0.377389	0.293173	0	0.0964661	0.860272	0	-0.280923	0.748837	0
ENSOARG00000002876	TCTN2	tectonic family member 2	17	51589139	51617316	-1	protein_coding	2.11594	-0.623838	0.0276843	0	-0.159051	0.735996	0	0.464788	0.513514	0
ENSOARG00000002877	SLC9A5	solute carrier family 9 member A5	14	34227717	34242480	1	protein_coding	3.45881	0.426328	0.190164	0	0.391436	0.365975	0	-0.0348918	0.970383	0
ENSOARG00000002878	ABRAXAS1	abraxas 1, BRCA1 A complex subunit	6	97847104	97862167	-1	protein_coding	4.85762	-0.0769634	0.812615	0	-0.246223	0.517222	0	-0.16926	0.812566	0
ENSOARG00000002881			JH922747.1	21	10196	1	protein_coding	4.66469	0.275695	0.631702	0	-0.378358	0.565031	0	-0.654052	0.554666	0
ENSOARG00000002883			JH923119.1	17796	19052	-1	protein_coding	2.32132	0.392206	0.179917	0	0.520216	0.179557	0	0.12801	0.870898	0
ENSOARG00000002884	METTL5	methyltransferase like 5	2	138639228	138648094	1	protein_coding	2.57531	-0.893392	0.00574475	1	-0.811625	0.111544	0	0.0817667	0.942776	0
ENSOARG00000002885	CTNNB1	catenin (cadherin-associated protein), beta 1, 88kDa	19	13776448	13789287	1	protein_coding	7.07782	-0.208017	0.42695	0	0.0524604	0.893864	0	0.260478	0.658756	0
ENSOARG00000002887	SLC45A4	solute carrier family 45 member 4	9	15563988	15592380	1	protein_coding	4.47913	1.65671	0.00131289	1	-1.05394	0.14492	0	-2.71065	0.0049873	1
ENSOARG00000002888	SPDL1	spindle apparatus coiled-coil protein 1	16	1518545	1544794	1	protein_coding	2.9405	-1.23684	1.07716e-05	1	-1.32232	0.00247646	1	-0.0854801	0.929151	0
ENSOARG00000002890	PCMT1	protein-L-isoaspartate (D-aspartate) O-methyltransferase	8	73781503	73809516	1	protein_coding	5.22083	-0.550323	0.0298194	0	-0.997635	0.004932	1	-0.447311	0.460569	0
ENSOARG00000002892			24	26017951	26038745	-1	protein_coding	7.27364	-0.193778	0.543843	0	0.325083	0.418568	0	0.518861	0.420824	0
ENSOARG00000002893	SRPK2	SRSF protein kinase 2	4	46310803	46453058	-1	protein_coding	7.35158	-0.0980555	0.871555	0	-1.22062	0.0621351	0	-1.12257	0.285375	0
ENSOARG00000002894	RTN4	reticulon 4	3	68869891	68943954	1	protein_coding	8.14076	-0.0152275	0.96675	0	-0.338877	0.37447	0	-0.32365	0.628159	0
ENSOARG00000002896			JH922717.1	13904	16352	-1	protein_coding	2.63213	-1.20408	0.00175568	1	-1.48378	0.0135211	1	-0.279701	0.814382	0
ENSOARG00000002897	DHX30	DExH-box helicase 30	19	51837766	51860852	-1	protein_coding	6.40612	-0.0326161	0.915949	0	0.685349	0.0284827	1	0.717965	0.148913	0
ENSOARG00000002898			8	73814860	73836141	-1	protein_coding	3.69768	-0.379116	0.43221	0	-1.02459	0.0885727	0	-0.645477	0.535924	0
ENSOARG00000002903			3	153527003	153535272	1	protein_coding	6.37712	0.612975	0.0167191	0	-0.56572	0.115588	0	-1.1787	0.0189016	0
ENSOARG00000002905	FAM219B	family with sequence similarity 219 member B	18	32696558	32700493	1	protein_coding	3.4506	0.334282	0.193288	0	0.847082	0.010326	1	0.5128	0.352651	0
ENSOARG00000002906	SSB	Sjogren syndrome antigen B	2	138648159	138653917	-1	protein_coding	5.42844	-0.527382	0.200297	0	-1.25923	0.0250245	1	-0.731851	0.437579	0
ENSOARG00000002907			8	73866471	73871682	1	protein_coding	1.32995	0.55703	0.126816	0	0.373252	0.462768	0	-0.183778	0.855942	0
ENSOARG00000002910	ATP5A1	ATP synthase, H+ transporting, mitochondrial F1 complex, alpha subunit 1, cardiac muscle	23	46071788	46080230	-1	protein_coding	8.17181	-0.048866	0.895532	0	0.110113	0.807643	0	0.158979	0.838533	0
ENSOARG00000002912	LRRN2	leucine rich repeat neuronal 2	12	1647968	1650240	-1	protein_coding	2.49973	1.57866	1.52118e-06	1	0.980524	0.0277469	1	-0.598131	0.43425	0
ENSOARG00000002916			AMGL01124973.1	21	1500	1	protein_coding	2.49575	0.390841	0.404474	0	0.624106	0.288921	0	0.233265	0.837975	0
ENSOARG00000002918	GTF2A1	general transcription factor IIA subunit 1	7	89482053	89517062	-1	protein_coding	5.53579	-0.498324	0.0431059	0	-1.34084	8.6961e-05	1	-0.842516	0.110164	0
ENSOARG00000002919	LLPH	LLP homolog, long-term synaptic facilitation	3	153544736	153548299	1	protein_coding	3.24038	-0.878486	0.00233702	1	-1.38866	0.00200811	1	-0.510176	0.504619	0
ENSOARG00000002920	MPI	mannose phosphate isomerase	18	32703166	32711870	-1	protein_coding	3.26072	-0.96694	0.00444304	1	0.132015	0.822053	0	1.09895	0.151186	0
ENSOARG00000002923	TIPARP	TCDD inducible poly(ADP-ribose) polymerase	1	229025389	229050958	-1	protein_coding	7.43004	-0.198993	0.616851	0	-1.69756	0.000351425	1	-1.49857	0.0234804	0
ENSOARG00000002924	CCND3	cyclin D3	20	15789513	15889722	-1	protein_coding	9.52446	0.3599	0.455754	0	0.106425	0.874027	0	-0.253475	0.823005	0
ENSOARG00000002925	LENG1	leukocyte receptor cluster member 1	14	60303653	60306901	1	protein_coding	3.14531	0.0532358	0.876757	0	0.649199	0.0716468	0	0.595964	0.315374	0
ENSOARG00000002931	DOCK4	dedicator of cytokinesis 4	4	56152727	56624017	1	protein_coding	6.30025	-1.57222	0.00524196	1	-2.96413	0.000491547	1	-1.39191	0.290229	0
ENSOARG00000002932	ADCY9	adenylate cyclase 9	24	3273039	3376048	-1	protein_coding	6.08674	-1.12966	0.00104281	1	-0.838845	0.0963521	0	0.290813	0.758211	0
ENSOARG00000002934	TAF8	TATA-box binding protein associated factor 8	20	15890005	15907737	1	protein_coding	5.31301	0.604986	0.0623758	0	-0.00307168	0.99605	0	-0.608057	0.405655	0
ENSOARG00000002935			JH924666.1	560	1828	-1	protein_coding	3.01746	0.664705	0.0283111	1	1.16469	0.00425703	1	0.499988	0.474586	0
ENSOARG00000002936	MGAT4B	mannosyl (alpha-1,3-)-glycoprotein beta-1,4-N-acetylglucosaminyltransferase, isozyme B	5	1208714	1215279	1	protein_coding	5.85708	0.423542	0.0868178	0	0.890528	0.00639783	1	0.466987	0.399388	0
ENSOARG00000002939	RCC1	regulator of chromosome condensation 1	2	237759741	237767051	-1	protein_coding	3.45346	-0.287562	0.295739	0	0.729056	0.0355423	0	1.01662	0.0535777	0
ENSOARG00000002945			JH922238.1	12464	21480	1	protein_coding	3.16749	0.346907	0.335785	0	0.500259	0.250409	0	0.153352	0.86724	0
ENSOARG00000002947	MSRB3	methionine sulfoxide reductase B3	3	154219234	154397986	-1	protein_coding	4.86673	-0.705771	0.0785851	0	-1.49756	0.00751043	1	-0.791785	0.392128	0
ENSOARG00000002950	PSMD10	proteasome 26S subunit, non-ATPase 10	AMGL01127949.1	1370	7406	1	protein_coding	2.02668	-0.561003	0.104217	0	-0.657405	0.189896	0	-0.0964021	0.931957	0
ENSOARG00000002951			20	26543679	26561667	-1	protein_coding	3.78122	0.159361	0.568971	0	0.387652	0.251288	0	0.228292	0.714891	0
ENSOARG00000002952	ADAR	adenosine deaminase, RNA specific	1	103398164	103417556	-1	protein_coding	7.45712	0.483721	0.0772213	0	0.504405	0.161829	0	0.0206834	0.980672	0
ENSOARG00000002954	KAT6A	lysine acetyltransferase 6A	26	35333959	35435566	-1	protein_coding	8.22481	0.382463	0.286458	0	-0.686272	0.133481	0	-1.06874	0.13039	0
ENSOARG00000002955			JH922802.1	2184	2655	1	protein_coding	3.93553	0.624005	0.0123749	1	1.25911	0.000231024	1	0.635103	0.253383	0
ENSOARG00000002960	STON2	stonin 2	7	89554051	89682887	-1	protein_coding	3.63972	-0.649356	0.135754	0	-0.685862	0.259824	0	-0.0365054	0.979118	0
ENSOARG00000002961			6	13336637	13337214	-1	protein_coding	1.34009	0.18038	0.614588	0	0.281391	0.547339	0	0.101012	0.913889	0
ENSOARG00000002962			17	67746178	67820581	-1	protein_coding	5.9811	0.482909	0.0855411	0	0.42727	0.266601	0	-0.0556387	0.948664	0
ENSOARG00000002965	TPPP3	tubulin polymerization promoting protein family member 3	14	34345474	34346277	-1	protein_coding	4.13071	-0.373889	0.302208	0	-0.110836	0.845003	0	0.263053	0.772464	0
ENSOARG00000002966			17	56657318	56661054	-1	protein_coding	4.91778	0.257342	0.381122	0	-0.132047	0.75376	0	-0.389389	0.536882	0
ENSOARG00000002968			18	32724193	32746056	1	protein_coding	6.019	0.504201	0.0311838	0	1.10318	0.000486406	1	0.598984	0.245398	0
ENSOARG00000002969	SSR3	signal sequence receptor subunit 3	1	229186339	229198466	1	protein_coding	5.23009	0.00550657	0.987501	0	0.358443	0.354405	0	0.352937	0.597239	0
ENSOARG00000002971	PHACTR4	phosphatase and actin regulator 4	2	237796409	237892816	-1	protein_coding	5.41172	-0.616521	0.0119846	0	-0.490767	0.161591	0	0.125754	0.863672	0
ENSOARG00000002973	KCNN3	potassium calcium-activated channel subfamily N member 3	1	103499249	103661332	-1	protein_coding	7.06627	-0.304553	0.381214	0	0.3701	0.41243	0	0.674653	0.348034	0
ENSOARG00000002975	HAUS1	HAUS augmin like complex subunit 1	23	46084041	46095990	1	protein_coding	3.26229	-0.717312	0.0028256	1	-0.727503	0.0441798	1	-0.0101912	0.989958	0
ENSOARG00000002981	CNOT3	CCR4-NOT transcription complex subunit 3	14	60307314	60316858	-1	protein_coding	4.36228	0.0158273	0.961997	0	0.328567	0.33626	0	0.31274	0.595592	0
ENSOARG00000002982			AMGL01120408.1	21	1682	-1	protein_coding	1.51424	-0.0523673	0.892725	0	-0.111062	0.824661	0	-0.0586951	0.951543	0
ENSOARG00000002983	SSU72	SSU72 homolog, RNA polymerase II CTD phosphatase	12	49132459	49146908	1	protein_coding	6.06069	-0.13075	0.620394	0	0.0290764	0.939002	0	0.159826	0.791327	0
ENSOARG00000002985			AMGL01119849.1	1997	5240	1	protein_coding	7.53485	0.426711	0.147958	0	0.559468	0.154116	0	0.132757	0.870268	0
ENSOARG00000002987			X	75217690	75428320	1	protein_coding	3.7698	0.353339	0.198347	0	0.620133	0.0827864	0	0.266794	0.689975	0
ENSOARG00000002988	MAP2K7	mitogen-activated protein kinase kinase 7	5	14340244	14351562	1	protein_coding	5.53915	0.252274	0.323204	0	0.668209	0.033811	1	0.415935	0.4447	0
ENSOARG00000002993	ULK4	unc-51 like kinase 4	19	13795732	14288144	-1	protein_coding	4.36048	-0.0751247	0.84197	0	-0.15018	0.746043	0	-0.0750556	0.933922	0
ENSOARG00000002994			24	26052066	26063735	-1	protein_coding	5.43951	0.00378347	0.991385	0	-0.25761	0.499316	0	-0.261393	0.693751	0
ENSOARG00000002995			JH922623.1	12824	13302	1	protein_coding	2.06893	1.29086	6.35912e-06	1	1.47814	0.00033384	1	0.18728	0.819038	0
ENSOARG00000002996	ATP6V0D1	ATPase H+ transporting V0 subunit d1	14	34390423	34427751	-1	protein_coding	6.02958	0.585245	0.0159967	1	0.876037	0.00829118	1	0.290792	0.627627	0
ENSOARG00000002997			X	75295363	75300150	-1	protein_coding	1.87449	-0.337997	0.366895	0	-0.117855	0.834459	0	0.220142	0.81148	0
ENSOARG00000002998	DDX52	DExD-box helicase 52	11	13484293	13509539	-1	protein_coding	5.64059	0.332464	0.210395	0	-0.63005	0.0717989	0	-0.962514	0.0672972	0
ENSOARG00000002999	ZNF32	zinc finger protein 32	25	45176441	45178591	1	protein_coding	2.67171	-0.443053	0.0953457	0	-0.0582476	0.900539	0	0.384805	0.56637	0
ENSOARG00000003000			JH923069.1	18584	22834	1	protein_coding	2.92201	0.392628	0.240648	0	0.188146	0.702734	0	-0.204482	0.810894	0
ENSOARG00000003001	SEL1L	SEL1L ERAD E3 ligase adaptor subunit	7	89760044	89815634	-1	protein_coding	6.11145	-0.597362	0.0230885	0	-0.377011	0.32407	0	0.220351	0.755818	0
ENSOARG00000003002	CEP135	centrosomal protein 135	6	71379667	71444992	1	protein_coding	4.97908	-0.25751	0.335312	0	-0.270292	0.466308	0	-0.012782	0.986942	0
ENSOARG00000003004	MND1	meiotic nuclear divisions 1	17	4089847	4168613	-1	protein_coding	2.52146	-0.190336	0.629639	0	-0.306057	0.539854	0	-0.115721	0.907937	0
ENSOARG00000003005	VSIG10	V-set and immunoglobulin domain containing 10	17	56685807	56732397	1	protein_coding	5.07177	0.230634	0.419624	0	0.589895	0.0952897	0	0.359261	0.559296	0
ENSOARG00000003008	SESN2	sestrin 2	2	237982978	237991184	-1	protein_coding	2.20516	0.861452	0.0270002	1	0.708398	0.196106	0	-0.153055	0.892852	0
ENSOARG00000003009	NT5C2	5'-nucleotidase, cytosolic II	22	22815930	22888157	-1	protein_coding	7.93084	0.415642	0.135941	0	-0.329706	0.386914	0	-0.745349	0.19867	0
ENSOARG00000003012	PLEKHG1	pleckstrin homology and RhoGEF domain containing G1	8	74435427	74585218	1	protein_coding	3.23314	-1.3094	1.11514e-07	1	0.115135	0.804904	0	1.42453	0.00924447	1
ENSOARG00000003021	ACTB	actin beta	24	38675524	38677778	1	protein_coding	11.57	-0.163913	0.716697	0	0.545909	0.309614	0	0.709822	0.417313	0
ENSOARG00000003022	ATPIF1	ATPase inhibitory factor 1	2	238013417	238015214	-1	protein_coding	3.76336	-0.443337	0.541125	0	0.433474	0.669185	0	0.876811	0.553288	0
ENSOARG00000003023	TSPAN17	tetraspanin 17	5	35600183	35609116	1	protein_coding	6.39566	0.918898	5.05324e-05	1	0.912624	0.00407034	1	-0.00627382	0.992833	0
ENSOARG00000003024	TSSC4	tumor suppressing subtransferable candidate 4	21	48418480	48420511	-1	protein_coding	4.07067	1.41228	0.000137225	1	1.38762	0.00452614	1	-0.0246526	0.983277	0
ENSOARG00000003026			11	35115022	35134949	-1	protein_coding	5.96655	-0.444411	0.0925346	0	-0.187741	0.640901	0	0.25667	0.703754	0
ENSOARG00000003027	RIPOR1	RHO family interacting cell polarization regulator 1	14	34463314	34472366	1	protein_coding	4.53976	1.3309	3.5299e-07	1	1.31164	0.000351425	1	-0.0192623	0.982159	0
ENSOARG00000003028	DOCK2	dedicator of cytokinesis 2	16	1599399	2045264	1	protein_coding	10.2787	-0.144601	0.702937	0	-0.0764913	0.883274	0	0.0681099	0.944128	0
ENSOARG00000003032	PHF21A	PHD finger protein 21A	15	74186158	74375035	-1	protein_coding	7.80534	-0.327967	0.406434	0	-1.04169	0.0343893	1	-0.713721	0.387022	0
ENSOARG00000003033	PRPF31	pre-mRNA processing factor 31	14	60325446	60335590	-1	protein_coding	4.46526	-0.261799	0.331281	0	0.172297	0.651924	0	0.434096	0.455497	0
ENSOARG00000003034	RAB4A	ras-related protein Rab-4A	25	611279	625109	1	protein_coding	4.27854	0.220082	0.533845	0	-0.709496	0.0923805	0	-0.929579	0.16183	0
ENSOARG00000003035			2	238018131	238039950	1	protein_coding	5.65803	0.122093	0.675494	0	0.0837638	0.832961	0	-0.0383289	0.958622	0
ENSOARG00000003037	FARP1	FERM, ARH/RhoGEF and pleckstrin domain protein 1	10	74563400	74799926	1	protein_coding	4.98644	0.687869	0.00863953	0	0.568266	0.114453	0	-0.119603	0.874857	0
ENSOARG00000003038			25	655240	657732	-1	protein_coding	2.13816	-0.40226	0.16914	0	-0.477478	0.24593	0	-0.0752179	0.933919	0
ENSOARG00000003041	TFPT	TCF3 fusion partner	14	60336013	60343208	1	protein_coding	3.11647	0.294743	0.291462	0	0.172885	0.669185	0	-0.121859	0.870487	0
ENSOARG00000003043	GTF2H3	general transcription factor IIH subunit 3	17	51620123	51636199	-1	protein_coding	3.21479	-1.51964	3.22724e-07	1	-1.19173	0.00830774	1	0.327904	0.698764	0
ENSOARG00000003045			5	14355089	14357459	1	protein_coding	4.35473	0.180278	0.568681	0	0.815382	0.0254634	1	0.635104	0.29352	0
ENSOARG00000003046	TFAM	transcription factor A, mitochondrial	25	45221876	45242561	-1	protein_coding	5.17177	-0.78608	0.00214486	1	-1.00115	0.00725601	1	-0.21507	0.766123	0
ENSOARG00000003051	LEMD3	LEM domain containing 3	3	154424914	154498447	-1	protein_coding	6.50905	-0.216673	0.406929	0	-0.516283	0.109698	0	-0.29961	0.602587	0
ENSOARG00000003052	MAOA	monoamine oxidase A	X	40680225	40760099	1	protein_coding	3.83412	-1.65053	0.00132332	1	-2.0275	0.00717403	1	-0.376965	0.788773	0
ENSOARG00000003053	CTCF	CCCTC-binding factor	14	34489522	34526078	1	protein_coding	7.11641	-0.121068	0.674943	0	-0.214523	0.544853	0	-0.0934554	0.894851	0
ENSOARG00000003056	PMVK	phosphomevalonate kinase	1	103716893	103727965	-1	protein_coding	1.45423	-0.536473	0.0832767	0	0.076891	0.886556	0	0.613364	0.399085	0
ENSOARG00000003058	GALC	galactosylceramidase	7	96552499	96609555	-1	protein_coding	4.44244	-0.160466	0.600167	0	-0.263642	0.492985	0	-0.103176	0.893806	0
ENSOARG00000003059	GPAT3	glycerol-3-phosphate acyltransferase 3	6	97898982	97960123	1	protein_coding	4.49851	0.0559655	0.899285	0	-0.733178	0.0968504	0	-0.789143	0.278861	0
ENSOARG00000003060			25	782749	838419	-1	protein_coding	5.11881	-0.482205	0.086228	0	-0.289159	0.459684	0	0.193046	0.79555	0
ENSOARG00000003062	TM9SF4	transmembrane 9 superfamily member 4	13	60954424	60985439	1	protein_coding	6.1976	0.183116	0.468697	0	0.514875	0.0893869	0	0.331759	0.527077	0
ENSOARG00000003064	DYNC1H1	dynein cytoplasmic 1 heavy chain 1	18	65552696	65612553	1	protein_coding	9.02937	-0.0803809	0.816745	0	0.37896	0.331823	0	0.459341	0.472941	0
ENSOARG00000003065	MTHFD1L	methylenetetrahydrofolate dehydrogenase (NADP+ dependent) 1 like	8	74604318	74771550	1	protein_coding	5.72988	0.0229241	0.93956	0	0.188994	0.581476	0	0.16607	0.788681	0
ENSOARG00000003066	CALU	calumenin	4	92782593	92795845	1	protein_coding	5.23877	0.0613689	0.874512	0	-0.76128	0.0676282	0	-0.822649	0.208202	0
ENSOARG00000003068	CASP4	caspase 4	15	2812872	2851062	1	protein_coding	6.74173	-0.772951	0.00182797	1	-1.35767	0.000126697	1	-0.58472	0.320914	0
ENSOARG00000003069	C18orf25	chromosome 18 open reading frame 25	23	46179200	46222552	1	protein_coding	5.24918	-0.677115	0.00488158	1	-0.742652	0.0298119	1	-0.0655368	0.932927	0
ENSOARG00000003070	ULK3	unc-51 like kinase 3	18	32747886	32753907	1	protein_coding	4.28842	0.104025	0.756134	0	0.755405	0.0381169	1	0.65138	0.278366	0
ENSOARG00000003071	EYA3	EYA transcriptional coactivator and phosphatase 3	2	238192847	238265280	1	protein_coding	6.36314	-0.109392	0.755278	0	-0.704164	0.0686186	0	-0.594772	0.350955	0
ENSOARG00000003073	ABCB10	ATP binding cassette subfamily B member 10	25	845686	876867	-1	protein_coding	5.68069	-0.228439	0.386468	0	0.220887	0.531811	0	0.449326	0.419971	0
ENSOARG00000003075			6	36866085	36866845	-1	pseudogene	2.02753	0.330365	0.427065	0	0.504043	0.350949	0	0.173678	0.871295	0
ENSOARG00000003076	NDUFA3	NADH:ubiquinone oxidoreductase subunit A3	14	60342789	60347257	-1	protein_coding	4.00098	0.0745861	0.845979	0	0.788172	0.0529472	0	0.713586	0.285049	0
ENSOARG00000003079	CARMIL2	capping protein regulator and myosin 1 linker 2	14	34533553	34545235	1	protein_coding	6.32265	0.199482	0.52727	0	0.829155	0.0229268	1	0.629673	0.303027	0
ENSOARG00000003080	STK3	serine/threonine kinase 3	9	78104905	78377671	1	protein_coding	4.09547	-0.878634	0.0343814	1	-2.15149	0.000346801	1	-1.27285	0.172161	0
ENSOARG00000003081	ENGASE	endo-beta-N-acetylglucosaminidase	11	52327847	52336369	-1	protein_coding	5.27642	0.715291	0.355378	0	0.70494	0.513009	0	-0.0103516	0.996198	0
ENSOARG00000003083			25	915520	927640	-1	protein_coding	3.71482	0.162423	0.595077	0	0.392067	0.285555	0	0.229643	0.738266	0
ENSOARG00000003084	RTN3	reticulon 3	21	41355304	41421234	1	protein_coding	6.89941	0.00452512	0.990113	0	-0.554559	0.141025	0	-0.559084	0.368536	0
ENSOARG00000003086	KCNK10	potassium two pore domain channel subfamily K member 10	7	96799004	96885294	-1	protein_coding	3.95781	1.20382	4.60733e-05	1	0.602535	0.139196	0	-0.601285	0.383657	0
ENSOARG00000003092			3	206582108	206658561	1	protein_coding	5.69215	0.245025	0.317963	0	1.05817	0.000617569	1	0.813149	0.0853651	0
ENSOARG00000003096	FBXL18	F-box and leucine rich repeat protein 18	24	38690567	38707171	1	protein_coding	3.7774	0.424541	0.139173	0	0.981852	0.00745445	1	0.557311	0.367215	0
ENSOARG00000003098	ACD	ACD, shelterin complex subunit and telomerase recruitment factor	14	34545356	34551176	-1	protein_coding	4.77297	-0.00725122	0.984147	0	0.544171	0.123767	0	0.551422	0.345948	0
ENSOARG00000003099	RASAL3	RAS protein activator like 3	5	7471517	7485044	1	protein_coding	6.50354	0.147266	0.646052	0	1.00296	0.0050652	1	0.855691	0.135886	0
ENSOARG00000003100	C20orf194	chromosome 20 open reading frame 194	13	51137982	51282854	1	protein_coding	5.28498	-0.677074	0.0312165	1	-0.724591	0.102193	0	-0.047517	0.961186	0
ENSOARG00000003101	COG2	component of oligomeric golgi complex 2	25	45314447	45358395	-1	protein_coding	5.93045	-0.507216	0.0251332	0	0.00192532	0.996529	0	0.509141	0.332819	0
ENSOARG00000003102	URB2	URB2 ribosome biogenesis 2 homolog (S. cerevisiae)	25	949508	980850	1	protein_coding	5.60958	0.193285	0.479357	0	0.805193	0.0128434	1	0.611908	0.25056	0
ENSOARG00000003104	AP1AR	adaptor related protein complex 1 associated regulatory protein	6	13381418	13398171	-1	protein_coding	3.64534	-0.516288	0.117336	0	-1.07307	0.0229042	1	-0.556777	0.488865	0
ENSOARG00000003105	TIMM44	translocase of inner mitochondrial membrane 44	5	14359615	14371424	-1	protein_coding	4.28716	0.327219	0.198468	0	0.700682	0.0328388	1	0.373463	0.513514	0
ENSOARG00000003107	FASTK	Fas activated serine/threonine kinase	4	113047038	113051018	-1	protein_coding	4.82307	0.262098	0.354988	0	0.579523	0.0969332	0	0.317425	0.613159	0
ENSOARG00000003111	MAML1	mastermind like transcriptional coactivator 1	5	1243558	1300977	-1	protein_coding	7.55716	0.721712	0.00748085	1	0.397802	0.30463	0	-0.32391	0.629318	0
ENSOARG00000003113	TCERG1	transcription elongation regulator 1	5	55110460	55160937	1	protein_coding	7.00816	0.0730123	0.810889	0	-0.543584	0.101353	0	-0.616596	0.248706	0
ENSOARG00000003114	DENND3	DENN domain containing 3	9	15603397	15649662	-1	protein_coding	7.62627	0.864974	0.00566286	1	0.211623	0.657506	0	-0.653351	0.357297	0
ENSOARG00000003115	GALNT2	polypeptide N-acetylgalactosaminyltransferase 2	25	1579482	1662694	1	protein_coding	6.12826	-0.255618	0.337907	0	0.259199	0.468034	0	0.514817	0.357297	0
ENSOARG00000003117			13	71666855	71674707	1	protein_coding	6.99433	-0.291688	0.289966	0	-0.714817	0.0414682	1	-0.423129	0.482246	0
ENSOARG00000003120	TFAP4	transcription factor AP-4	24	3469400	3480748	-1	protein_coding	2.92549	-0.041836	0.912819	0	1.02264	0.00859984	1	1.06447	0.0727408	0
ENSOARG00000003122	SPATA7	spermatogenesis associated 7	7	96996666	97038856	1	protein_coding	4.44656	-0.273213	0.304264	0	-0.363149	0.30213	0	-0.0899364	0.903164	0
ENSOARG00000003123	DERL2	derlin 2	11	25695359	25703519	1	protein_coding	4.38821	-0.105727	0.733388	0	-0.423745	0.235557	0	-0.318018	0.610838	0
ENSOARG00000003124	APOBR	apolipoprotein B receptor	24	26065424	26069206	1	protein_coding	5.95796	0.368398	0.195563	0	-0.938922	0.0101423	0	-1.30732	0.00983416	0
ENSOARG00000003126	PBXIP1	PBX homeobox interacting protein 1	1	103744436	103759959	-1	protein_coding	7.67957	0.16427	0.56214	0	0.416545	0.217491	0	0.252275	0.680859	0
ENSOARG00000003133	EML6	echinoderm microtubule associated protein like 6	3	68946958	69233804	-1	protein_coding	3.26745	0.220281	0.559498	0	0.147377	0.78198	0	-0.0729034	0.943865	0
ENSOARG00000003139	SIK3	SIK family kinase 3	15	27004190	27122384	-1	protein_coding	7.14037	0.149546	0.622741	0	-0.0157316	0.970362	0	-0.165277	0.811503	0
ENSOARG00000003141	NT5DC2	5'-nucleotidase domain containing 2	19	48310514	48314657	1	protein_coding	4.49162	0.945367	0.00368838	1	0.707144	0.106636	0	-0.238223	0.780729	0
ENSOARG00000003142			15	34542307	34580126	1	protein_coding	2.66606	0.471596	0.0839341	0	0.861189	0.0201278	1	0.389593	0.544822	0
ENSOARG00000003144	SPAG9	sperm associated antigen 9	11	35178762	35336451	1	protein_coding	8.62972	0.327066	0.279861	0	-0.741394	0.0548177	0	-1.06846	0.0638213	0
ENSOARG00000003145	RANBP10	RAN binding protein 10	14	34608953	34663746	-1	protein_coding	6.1475	1.20689	1.09792e-07	1	1.17379	0.000329076	1	-0.0331065	0.963343	0
ENSOARG00000003146	GMPS	guanine monophosphate synthase	1	229829093	229873998	-1	protein_coding	6.7295	0.498276	0.0657702	0	-0.27271	0.483032	0	-0.770986	0.184269	0
ENSOARG00000003148	ZBTB2	zinc finger and BTB domain containing 2	8	75039150	75065415	-1	protein_coding	4.64231	0.526147	0.0597333	0	0.323668	0.412329	0	-0.202478	0.784576	0
ENSOARG00000003150	MPP1	membrane palmitoylated protein 1	X	75358351	75391764	-1	protein_coding	5.02909	-0.221556	0.43005	0	0.0485899	0.909771	0	0.270146	0.673565	0
ENSOARG00000003153	LMAN1L	lectin, mannose binding 1 like	18	32763425	32776397	-1	protein_coding	3.49363	-0.57712	0.0423622	0	0.19279	0.656937	0	0.769909	0.218759	0
ENSOARG00000003154	ARHGAP21	Rho GTPase activating protein 21	13	24526958	24654525	-1	protein_coding	4.55977	-1.3331	0.00416169	1	-2.12069	0.00225664	1	-0.787586	0.488865	0
ENSOARG00000003159			3	206664750	206676737	1	protein_coding	2.94808	0.56693	0.0313602	0	1.06296	0.00330926	1	0.49603	0.421184	0
ENSOARG00000003160	PUS7	pseudouridylate synthase 7 (putative)	4	46603365	46658102	-1	protein_coding	3.68926	-0.693912	0.00499062	1	-0.644803	0.0739613	0	0.0491085	0.953512	0
ENSOARG00000003163	PTPN21	protein tyrosine phosphatase, non-receptor type 21	7	97057628	97126110	-1	protein_coding	3.76132	0.196471	0.575176	0	0.38938	0.365635	0	0.192909	0.815443	0
ENSOARG00000003167	LCP2	lymphocyte cytosolic protein 2	16	2184459	2230995	-1	protein_coding	8.89135	0.491588	0.230609	0	-0.483435	0.378724	0	-0.975023	0.252998	0
ENSOARG00000003168	ELAVL1	ELAV-like protein 1	5	14393809	14415353	-1	protein_coding	5.39321	0.144497	0.611227	0	0.92563	0.0043922	1	0.781133	0.128717	0
ENSOARG00000003170	TMUB1	transmembrane and ubiquitin like domain containing 1	4	113051833	113052977	-1	protein_coding	3.49051	0.0521436	0.893757	0	0.787488	0.0502416	0	0.735344	0.258195	0
ENSOARG00000003173	EIF2B1	eukaryotic translation initiation factor 2B subunit alpha	17	51639770	51650243	1	protein_coding	2.46789	-1.2232	1.59255e-06	1	-0.682463	0.0808365	0	0.540737	0.406423	0
ENSOARG00000003174	PPIG	peptidylprolyl isomerase G	2	138758565	138779078	-1	protein_coding	5.30155	-0.166272	0.562033	0	-0.702847	0.0423821	1	-0.536575	0.351694	0
ENSOARG00000003178	C1orf198	chromosome 1 open reading frame 198	25	3591204	3617266	-1	protein_coding	2.53219	-0.422731	0.106035	0	-0.00702467	0.98784	0	0.415707	0.495786	0
ENSOARG00000003179	TNRC18	trinucleotide repeat containing 18	24	38782840	38838923	1	protein_coding	6.74392	0.36112	0.142219	0	0.0639684	0.868998	0	-0.297152	0.602822	0
ENSOARG00000003181	RMND1	required for meiotic nuclear division 1 homolog	8	75075658	75110089	-1	protein_coding	3.76409	-0.694914	0.00364292	1	-0.602393	0.0885727	0	0.0925212	0.903395	0
ENSOARG00000003182	CD81	Ovis aries CD81 molecule (CD81), mRNA.	21	48425698	48433056	-1	protein_coding	7.95122	1.25164	2.65884e-06	1	0.99441	0.00854037	1	-0.257228	0.716607	0
ENSOARG00000003184	NUPR1	nuclear protein 1, transcriptional regulator	24	26091081	26091741	-1	protein_coding	2.64544	0.593725	0.0440683	0	0.291322	0.49938	0	-0.302403	0.687533	0
ENSOARG00000003185	CANX	calnexin	5	1301545	1334674	-1	protein_coding	7.66467	-0.344882	0.25719	0	-0.485528	0.233123	0	-0.140646	0.866024	0
ENSOARG00000003186	CENPT	centromere protein T	14	34675202	34680944	-1	protein_coding	1.89619	-0.556796	0.0352382	0	0.348233	0.375178	0	0.90503	0.115986	0
ENSOARG00000003187			24	3525311	3589507	-1	protein_coding	8.4448	0.730527	0.00575298	1	0.92373	0.00990356	1	0.193203	0.787209	0
ENSOARG00000003188	CREB3L1	cAMP responsive element binding protein 3 like 1	15	74512587	74549657	1	protein_coding	5.46827	1.21135	0.00106027	1	2.10068	1.64995e-05	1	0.889331	0.274289	0
ENSOARG00000003189	INPP5F	inositol polyphosphate-5-phosphatase F	22	38830145	38901290	1	protein_coding	6.1371	-0.62634	0.00703813	0	-0.473487	0.158656	0	0.152853	0.817587	0
ENSOARG00000003190	STK24	serine/threonine kinase 24	10	74805055	74943184	-1	protein_coding	8.33766	0.43411	0.156993	0	0.0761256	0.873695	0	-0.357985	0.615904	0
ENSOARG00000003191	TTC13	tetratricopeptide repeat domain 13	25	3657460	3740292	-1	protein_coding	5.40536	-0.667249	0.0229129	1	-0.776609	0.0623001	0	-0.10936	0.901622	0
ENSOARG00000003192	SLC33A1	solute carrier family 33 member 1	1	229926336	229948260	1	protein_coding	4.12559	-0.0602332	0.854591	0	-0.0954642	0.821395	0	-0.035231	0.964454	0
ENSOARG00000003196			14	34687805	34688461	1	protein_coding	2.95203	-0.160717	0.624816	0	0.428996	0.275842	0	0.589712	0.345158	0
ENSOARG00000003198			7	97148925	97186147	1	protein_coding	6.16551	0.149213	0.593408	0	0.180989	0.614941	0	0.031776	0.964848	0
ENSOARG00000003199	SHC1	SHC adaptor protein 1	1	103762149	103770246	-1	protein_coding	5.62923	0.268739	0.28585	0	0.596876	0.0599329	0	0.328137	0.554358	0
ENSOARG00000003200	NUTF2	nuclear transport factor 2	14	34702104	34705869	1	protein_coding	4.16133	-0.408541	0.164024	0	0.187318	0.671069	0	0.595859	0.36108	0
ENSOARG00000003201	KREMEN1	kringle containing transmembrane protein 1	17	67965597	67999531	1	protein_coding	1.72253	0.93551	0.0073873	1	-0.0571367	0.923401	0	-0.992647	0.188914	0
ENSOARG00000003202	ARV1	ARV1 homolog, fatty acid homeostasis modulator	25	3740523	3758664	1	protein_coding	3.81476	-0.565415	0.0263633	0	-0.607987	0.0998641	0	-0.0425722	0.958442	0
ENSOARG00000003205			12	49154806	49170457	-1	protein_coding	5.17914	-0.14096	0.628992	0	0.790965	0.0188567	1	0.931925	0.0691701	0
ENSOARG00000003206	CHORDC1	cysteine and histidine rich domain containing 1	21	4599695	4615933	1	protein_coding	6.22888	-0.810252	0.000729683	1	-1.16234	0.000934712	1	-0.352093	0.566629	0
ENSOARG00000003207	XKR8	XK related 8	2	238272311	238279112	-1	protein_coding	3.67102	1.0788	0.000324846	1	0.176364	0.704826	0	-0.902439	0.16853	0
ENSOARG00000003209	AGAP3	ArfGAP with GTPase domain, ankyrin repeat and PH domain 3	4	113056507	113112538	1	protein_coding	4.68643	0.77018	0.00180674	1	1.03025	0.00253439	1	0.260069	0.682591	0
ENSOARG00000003211	CDS1	CDP-diacylglycerol synthase 1	6	99005266	99097254	1	protein_coding	3.19851	-0.353391	0.262272	0	-0.51028	0.240335	0	-0.156889	0.860237	0
ENSOARG00000003217	AHCTF1	AT-hook containing transcription factor 1	12	28597320	28670808	1	protein_coding	7.36238	-0.383928	0.222424	0	-1.52356	0.000202326	1	-1.13963	0.0643871	0
ENSOARG00000003219	PLAGL2	PLAG1 like zinc finger 2	13	60995893	61000836	-1	protein_coding	4.71789	0.0816248	0.810889	0	0.532108	0.160394	0	0.450483	0.472517	0
ENSOARG00000003220	EDC4	enhancer of mRNA decapping 4	14	34708495	34721885	1	protein_coding	6.66857	0.254638	0.349885	0	1.0396	0.00190501	1	0.784962	0.138134	0
ENSOARG00000003221	TBC1D30	TBC1 domain family member 30	3	154824770	154914055	-1	protein_coding	4.88779	0.0990424	0.730505	0	-0.225649	0.514219	0	-0.324692	0.568565	0
ENSOARG00000003222	CANT1	calcium activated nucleotidase 1	11	52393060	52396805	1	protein_coding	4.36727	0.146111	0.612959	0	0.25307	0.474686	0	0.10696	0.877314	0
ENSOARG00000003225	C1orf131	chromosome 1 open reading frame 131	25	4013109	4044543	-1	protein_coding	3.79776	-0.580582	0.0591434	0	-0.00121906	0.998452	0	0.579363	0.428061	0
ENSOARG00000003226			24	26102387	26131959	1	protein_coding	5.04744	-0.158855	0.614814	0	-0.00820714	0.986778	0	0.150648	0.84211	0
ENSOARG00000003228	SLC2A6	solute carrier family 2 member 6	3	2450179	2458966	1	protein_coding	6.31214	0.634983	0.0239392	1	-0.484448	0.223126	0	-1.11943	0.0464679	0
ENSOARG00000003229	TRAK1	trafficking kinesin protein 1	19	14386393	14485434	1	protein_coding	6.31484	-0.218197	0.413044	0	-0.235164	0.509664	0	-0.016967	0.982159	0
ENSOARG00000003231			19	58848372	58861574	-1	protein_coding	5.79746	0.749975	0.00117576	1	0.62299	0.0513641	0	-0.126985	0.847811	0
ENSOARG00000003233	WSB2	WD repeat and SOCS box containing 2	17	56733830	56757082	1	protein_coding	5.54898	0.197136	0.43371	0	0.411781	0.187233	0	0.214645	0.712577	0
ENSOARG00000003235	DHX33	DEAH-box helicase 33	11	25712348	25730896	1	protein_coding	3.34472	-0.67206	0.00472014	0	0.154242	0.687537	0	0.826303	0.117062	0
ENSOARG00000003237	PSKH1	protein serine kinase H1	14	34737256	34750295	1	protein_coding	4.21905	0.380106	0.166833	0	1.33331	0.000189895	1	0.953199	0.0805043	0
ENSOARG00000003238	GNPAT	glyceronephosphate O-acyltransferase	25	4044968	4084851	1	protein_coding	5.87537	-0.137264	0.613591	0	0.0471143	0.902637	0	0.184379	0.763527	0
ENSOARG00000003240	RPA2	replication protein A2	2	238327017	238347329	1	protein_coding	4.84729	0.591148	0.0233745	0	0.127472	0.758638	0	-0.463676	0.450431	0
ENSOARG00000003242			14	60510520	60523607	-1	protein_coding	3.82565	0.385112	0.206365	0	0.695853	0.0697219	0	0.310742	0.659735	0
ENSOARG00000003243			14	34756915	34759313	-1	protein_coding	6.19339	-0.0470232	0.900923	0	0.779884	0.0452976	0	0.826907	0.183297	0
ENSOARG00000003244	CCDC136	coiled-coil domain containing 136	4	92819689	92847538	1	protein_coding	4.88409	0.0471207	0.91854	0	-2.17184	8.82225e-06	1	-2.21896	0.000280399	1
ENSOARG00000003246	IKBKB	inhibitor of nuclear factor kappa B kinase subunit beta	26	35610612	35661479	1	protein_coding	6.88254	0.0353513	0.916788	0	0.0620708	0.88166	0	0.0267194	0.972556	0
ENSOARG00000003247	GNS	glucosamine (N-acetyl)-6-sulfatase	3	154929508	154975699	1	protein_coding	5.28778	0.166598	0.58877	0	0.0758609	0.862401	0	-0.0907374	0.907937	0
ENSOARG00000003249	CSK	C-terminal Src kinase	18	32781761	32785894	-1	protein_coding	7.68072	0.339764	0.202161	0	0.651244	0.0574012	0	0.311481	0.611756	0
ENSOARG00000003251			3	206712983	206746704	1	protein_coding	4.19048	0.205161	0.521344	0	1.01731	0.00709133	1	0.812153	0.179687	0
ENSOARG00000003252	HK3	hexokinase 3	5	35819608	35841049	-1	protein_coding	7.98761	0.395052	0.142124	0	-0.461096	0.19634	0	-0.856148	0.115128	0
ENSOARG00000003254			2	238350966	238356558	-1	protein_coding	6.51491	-0.725654	0.0011878	0	-0.676135	0.0344551	0	0.0495185	0.945953	0
ENSOARG00000003257	LGALS3BP	galectin 3 binding protein	11	52411432	52417727	1	protein_coding	6.07656	0.183737	0.512915	0	0.359171	0.288037	0	0.175434	0.787985	0
ENSOARG00000003258	EXOC8	exocyst complex component 8	25	4099966	4102036	-1	protein_coding	4.27547	-0.439278	0.0716258	0	-0.317583	0.360839	0	0.121694	0.862404	0
ENSOARG00000003259	PON2	serum paraoxonase/arylesterase 2 precursor	4	12512339	12539560	-1	protein_coding	5.14995	-0.363892	0.179892	0	-0.226267	0.564832	0	0.137626	0.853997	0
ENSOARG00000003262			5	7486641	7509873	1	protein_coding	5.08626	0.734893	0.00623214	1	1.40601	0.000143419	1	0.671119	0.265786	0
ENSOARG00000003263	FAM129A	family with sequence similarity 129 member A	12	63928943	64030646	-1	protein_coding	7.23813	0.280115	0.603803	0	-2.14045	0.000962988	1	-2.42056	0.0049873	1
ENSOARG00000003264	TIMP2	TIMP metallopeptidase inhibitor 2	11	52490463	52504223	1	protein_coding	3.28231	0.182683	0.732908	0	-0.419259	0.524942	0	-0.601942	0.560315	0
ENSOARG00000003265	SPRTN	SprT-like N-terminal domain	25	4102444	4114479	1	protein_coding	5.60024	0.69789	0.00586157	1	-0.424377	0.238822	0	-1.12227	0.0266388	0
ENSOARG00000003267	SMARCC1	SWI/SNF related, matrix associated, actin dependent regulator of chromatin subfamily c member 1	19	51900997	52014287	1	protein_coding	7.3455	-0.377087	0.119675	0	-0.0749291	0.844519	0	0.302158	0.600847	0
ENSOARG00000003271	EGLN1	egl-9 family hypoxia inducible factor 1	25	4126144	4173974	-1	protein_coding	6.10005	-0.229147	0.453387	0	-0.402241	0.296845	0	-0.173094	0.815926	0
ENSOARG00000003272	SLC12A4	solute carrier family 12 member 4	14	34764805	34781054	-1	protein_coding	4.36117	-0.00621385	0.985901	0	0.555483	0.124964	0	0.561697	0.349178	0
ENSOARG00000003276			25	4333350	4366236	1	protein_coding	4.76381	-0.231436	0.416722	0	-0.705064	0.0468496	1	-0.473628	0.43499	0
ENSOARG00000003277	MRPS10	mitochondrial ribosomal protein S10	20	16025813	16034165	-1	protein_coding	5.12212	0.465504	0.0937054	0	-0.629295	0.102323	0	-1.0948	0.0519684	0
ENSOARG00000003283	PPP1R8	protein phosphatase 1 regulatory subunit 8	2	238408374	238425114	-1	protein_coding	5.09851	0.0196479	0.949401	0	0.126166	0.727699	0	0.106518	0.873113	0
ENSOARG00000003284	FASTKD1	FAST kinase domains 1	2	138805177	138838240	1	protein_coding	6.31493	0.494333	0.116845	0	0.500024	0.221267	0	0.00569104	0.99462	0
ENSOARG00000003287	DGKZ	diacylglycerol kinase zeta	15	74572104	74604305	1	protein_coding	8.15098	0.740069	0.00345956	1	0.57375	0.105149	0	-0.166319	0.81148	0
ENSOARG00000003290	RNF121	ring finger protein 121	15	49756097	49841502	1	protein_coding	6.27492	-0.292792	0.239206	0	0.0634136	0.869291	0	0.356205	0.522802	0
ENSOARG00000003291	DISC1	disrupted in schizophrenia 1	25	4546081	4890800	1	protein_coding	5.97163	-2.17005	1.38863e-05	1	-2.41028	0.00118214	1	-0.240233	0.872214	0
ENSOARG00000003293	PDGFD	platelet derived growth factor D	15	3848546	4133998	1	protein_coding	5.80716	-0.626467	0.012181	0	-0.660032	0.0585129	0	-0.0335649	0.966064	0
ENSOARG00000003296	KLC2	kinesin light chain 2	21	43616119	43624384	1	protein_coding	3.64666	0.782897	0.00151435	1	0.784802	0.0210896	1	0.00190556	0.998017	0
ENSOARG00000003301	EXOC2	exocyst complex component 2	20	50814198	50938070	1	protein_coding	7.7152	0.00338201	0.992372	0	0.423109	0.245615	0	0.419727	0.496013	0
ENSOARG00000003302	DNAJA3	DnaJ heat shock protein family (Hsp40) member A3	24	3597959	3627855	1	protein_coding	5.45009	-0.766268	0.00232522	1	0.0316185	0.944643	0	0.797886	0.164285	0
ENSOARG00000003303	STX12	syntaxin 12	2	238430415	238466307	-1	protein_coding	5.17491	-0.45371	0.0464677	0	-0.515884	0.103512	0	-0.0621738	0.930595	0
ENSOARG00000003305			JH922314.1	2604	6975	1	protein_coding	4.29476	0.0816011	0.813227	0	0.737095	0.045147	0	0.655494	0.277273	0
ENSOARG00000003308	ZNF667	zinc finger protein 667	14	60625207	60641921	1	protein_coding	3.77676	0.130689	0.712306	0	0.0173911	0.972131	0	-0.113298	0.896456	0
ENSOARG00000003309			21	41421748	41424435	-1	protein_coding	1.49224	-0.141566	0.702814	0	0.54292	0.214246	0	0.684485	0.331496	0
ENSOARG00000003310	FLAD1	flavin adenine dinucleotide synthetase 1	1	103778402	103783997	1	protein_coding	4.72378	-0.428637	0.156715	0	0.427754	0.296695	0	0.856391	0.181258	0
ENSOARG00000003311	POFUT1	protein O-fucosyltransferase 1	13	61006600	61027005	1	protein_coding	3.65924	-0.689591	0.0106874	1	0.19928	0.63887	0	0.88887	0.139479	0
ENSOARG00000003313	DDX28	DEAD-box helicase 28	14	34817125	34818459	-1	protein_coding	3.98961	0.406499	0.152102	0	1.21913	0.000998011	1	0.812626	0.16681	0
ENSOARG00000003314	POLB	DNA polymerase beta	26	35679082	35706053	1	protein_coding	5.2294	0.68812	0.0134683	0	-0.393565	0.332412	0	-1.08168	0.0658945	0
ENSOARG00000003315	ZNF583	zinc finger protein 583	14	60651895	60665034	-1	protein_coding	3.82291	-0.597926	0.0234051	0	-0.255164	0.528184	0	0.342762	0.612886	0
ENSOARG00000003316	EZH1	enhancer of zeste 1 polycomb repressive complex 2 subunit	11	42247243	42267441	-1	protein_coding	6.06399	-0.154947	0.587122	0	-0.405938	0.228221	0	-0.25099	0.683351	0
ENSOARG00000003319	F8	coagulation factor VIII precursor	X	75411090	75545562	-1	protein_coding	3.68913	-0.457148	0.0729062	0	-0.591129	0.0990989	0	-0.133981	0.857007	0
ENSOARG00000003320	FAM76A	family with sequence similarity 76 member A	2	238482582	238515222	-1	protein_coding	4.77845	0.179996	0.549295	0	-0.106557	0.796239	0	-0.286553	0.657428	0
ENSOARG00000003321	ZNF582	zinc finger protein 582	14	60678851	60688499	1	protein_coding	2.53831	-0.24381	0.418103	0	-0.369903	0.350949	0	-0.126093	0.874857	0
ENSOARG00000003322			4	56814519	56853519	1	protein_coding	3.01966	-1.05668	0.000120172	1	-0.475486	0.256127	0	0.581197	0.402381	0
ENSOARG00000003325	DUS2	dihydrouridine synthase 2	14	34822682	34850831	1	protein_coding	3.43918	-0.179258	0.571069	0	0.948933	0.0100274	1	1.12819	0.0405041	0
ENSOARG00000003327	SIPA1L2	signal induced proliferation associated 1 like 2	25	5236879	5419436	-1	protein_coding	2.93244	-1.446	1.65755e-08	1	-0.32953	0.432877	0	1.11647	0.0647629	0
ENSOARG00000003331	LUC7L3	LUC7 like 3 pre-mRNA splicing factor	11	35530086	35552384	-1	protein_coding	7.51345	0.520067	0.0318531	0	-0.23695	0.507961	0	-0.757017	0.147342	0
ENSOARG00000003332	PROCA1	protein interacting with cyclin A1	11	19756777	19763672	-1	protein_coding	2.47291	-0.301901	0.299878	0	-0.889357	0.022662	1	-0.587456	0.364199	0
ENSOARG00000003333	ZBTB7B	zinc finger and BTB domain containing 7B	1	103799046	103807280	1	protein_coding	6.47631	0.237816	0.407562	0	0.398209	0.276892	0	0.160393	0.819186	0
ENSOARG00000003337	NTPCR	nucleoside-triphosphatase, cancer-related	25	5879005	5915073	1	protein_coding	4.57628	-0.282412	0.267164	0	-0.0920132	0.81128	0	0.190399	0.764069	0
ENSOARG00000003339	RASSF3	Ras association domain family member 3	3	154993195	155069159	-1	protein_coding	8.35292	-0.608785	0.0437374	0	-0.429359	0.310755	0	0.179427	0.83033	0
ENSOARG00000003341	IFI6	interferon alpha inducible protein 6	2	238537980	238539929	1	protein_coding	3.97106	-0.121097	0.823241	0	0.79769	0.149253	0	0.918787	0.329132	0
ENSOARG00000003342	NFATC3	nuclear factor of activated T-cells 3	14	34857297	34952052	1	protein_coding	7.77315	-0.21208	0.512979	0	-0.582208	0.135145	0	-0.370127	0.591317	0
ENSOARG00000003343	TTC8	tetratricopeptide repeat domain 8	7	97364708	97423931	1	protein_coding	1.64989	-0.231018	0.571813	0	-0.23639	0.669388	0	-0.00537171	0.996106	0
ENSOARG00000003344	ESR1	estrogen receptor 1	8	75378787	75701170	1	protein_coding	4.51112	0.000984077	0.99888	0	-0.116528	0.826174	0	-0.117512	0.903517	0
ENSOARG00000003347	TSPAN32	tetraspanin 32	21	48486276	48504223	-1	protein_coding	5.16643	-0.0982794	0.764096	0	-0.165535	0.684474	0	-0.0672559	0.933552	0
ENSOARG00000003348			JH923090.1	610	11666	1	protein_coding	4.12472	-0.0839661	0.785458	0	0.961294	0.00493617	1	1.04526	0.0371241	0
ENSOARG00000003351	IFT52	intraflagellar transport 52	13	71755966	71782454	1	protein_coding	4.21164	-0.789415	0.000779027	1	-0.0169942	0.967945	0	0.772421	0.154731	0
ENSOARG00000003352	NFIL3	nuclear factor, interleukin 3 regulated	2	26301791	26303179	-1	protein_coding	6.21536	1.29248	0.0055388	1	-2.14472	0.00123198	1	-3.4372	2.25757e-05	1
ENSOARG00000003354	FNIP2	folliculin interacting protein 2	17	39876313	39943090	-1	protein_coding	5.50332	0.409374	0.384621	0	-0.6437	0.290303	0	-1.05307	0.268188	0
ENSOARG00000003356	RFC5	replication factor C subunit 5	17	56759143	56768874	-1	protein_coding	4.87373	-0.0819606	0.780307	0	-0.0619394	0.874127	0	0.0200213	0.979118	0
ENSOARG00000003357	ZNF471	zinc finger protein 471	14	60713415	60724143	1	protein_coding	2.87038	-0.655875	0.00988733	0	-0.553823	0.164249	0	0.102052	0.903566	0
ENSOARG00000003358	TRERF1	transcriptional regulating factor 1	20	16041244	16078202	-1	protein_coding	5.98307	0.00710444	0.984547	0	0.402701	0.27854	0	0.395597	0.524661	0
ENSOARG00000003359	TBK1	TANK binding kinase 1	3	155157065	155199629	-1	protein_coding	6.27765	-0.0447329	0.907782	0	-1.19482	0.00348857	1	-1.15009	0.0567181	0
ENSOARG00000003361			24	26132323	26135738	-1	protein_coding	6.78694	0.555034	0.025067	0	-0.275125	0.446603	0	-0.830158	0.110746	0
ENSOARG00000003363			7	97934898	98128215	-1	protein_coding	7.58918	0.188533	0.596588	0	0.631651	0.124964	0	0.443118	0.536635	0
ENSOARG00000003364	DDX55	DEAD-box helicase 55	17	51651684	51668573	-1	protein_coding	3.899	-0.221961	0.461749	0	0.561651	0.133998	0	0.783612	0.189509	0
ENSOARG00000003365	FGR	FGR proto-oncogene, Src family tyrosine kinase	2	238569799	238580414	1	protein_coding	7.31209	1.17956	6.96545e-06	1	-0.885475	0.0159485	0	-2.06504	6.67421e-06	1
ENSOARG00000003368	HNRNPH1	heterogeneous nuclear ribonucleoprotein H1	5	1388595	1396810	1	protein_coding	9.32445	-0.193114	0.535572	0	-0.674101	0.0680307	0	-0.480987	0.44421	0
ENSOARG00000003369	WIPI2	WD repeat domain, phosphoinositide interacting 2	24	38899249	38922276	-1	protein_coding	6.44906	0.792702	0.000362885	1	0.636901	0.0399468	0	-0.155802	0.800608	0
ENSOARG00000003371	PIAS2	protein inhibitor of activated STAT 2	23	46745988	46837187	-1	protein_coding	6.65797	-0.0837208	0.796283	0	-0.448616	0.206718	0	-0.364895	0.55099	0
ENSOARG00000003373			14	60780778	60851053	-1	protein_coding	7.48242	-0.650172	0.0308502	1	-0.0126714	0.981702	0	0.6375	0.364276	0
ENSOARG00000003375			14	34963375	34979326	1	protein_coding	4.36504	0.59796	0.0188048	1	0.197279	0.604126	0	-0.400681	0.501122	0
ENSOARG00000003377	C11orf84	chromosome 11 open reading frame 84	21	41475727	41490013	1	protein_coding	4.31893	0.75535	0.0115606	1	1.16184	0.0037429	1	0.406489	0.571035	0
ENSOARG00000003379	EFCAB11	EF-hand calcium binding domain 11	7	98324381	98499291	-1	protein_coding	5.79107	-0.342991	0.247944	0	0.163961	0.701497	0	0.506952	0.435776	0
ENSOARG00000003381	C1QBP	complement C1q binding protein	11	25736545	25741853	1	protein_coding	4.43852	-0.646593	0.0632639	0	-0.285849	0.581476	0	0.360744	0.684826	0
ENSOARG00000003386			26	35728802	35737811	1	protein_coding	5.38837	-0.00792552	0.985153	0	-0.499458	0.256403	0	-0.491533	0.500212	0
ENSOARG00000003387			5	35847680	35979412	-1	protein_coding	7.44592	0.584609	0.0340557	0	-0.142479	0.741785	0	-0.727088	0.229563	0
ENSOARG00000003389	SLC7A6	solute carrier family 7 member 6	14	34987963	35008602	1	protein_coding	5.18356	0.493672	0.0850523	0	0.55495	0.150795	0	0.0612784	0.943769	0
ENSOARG00000003391	PCGF6	polycomb group ring finger 6	22	22985666	23010728	-1	protein_coding	3.28329	-0.89824	0.000193706	1	-0.943482	0.0108649	1	-0.0452424	0.957938	0
ENSOARG00000003393	USP36	ubiquitin specific peptidase 36	11	52517099	52544753	1	protein_coding	6.45973	0.670209	0.00440111	1	1.14294	0.000478681	1	0.472736	0.389985	0
ENSOARG00000003394	AHDC1	AT-hook DNA binding motif containing 1	2	238636618	238641219	1	protein_coding	4.64403	-0.0677161	0.869421	0	0.691404	0.119926	0	0.75912	0.285909	0
ENSOARG00000003397	SLC7A6OS	solute carrier family 7 member 6 opposite strand	14	35012451	35018135	-1	protein_coding	4.84382	0.583438	0.0587955	0	0.485712	0.251255	0	-0.0977259	0.914136	0
ENSOARG00000003400	RALGAPA2	Ral GTPase activating protein catalytic alpha subunit 2	13	39012000	39247904	-1	protein_coding	7.91235	0.416007	0.202914	0	0.506944	0.239854	0	0.0909376	0.921476	0
ENSOARG00000003403			3	206786488	206816410	1	protein_coding	4.54094	-0.10868	0.713331	0	0.97996	0.00355483	1	1.08864	0.0246577	0
ENSOARG00000003409	PRMT7	protein arginine methyltransferase 7	14	35021593	35056800	1	protein_coding	5.85485	-0.511041	0.0256808	0	0.158988	0.65263	0	0.67003	0.186263	0
ENSOARG00000003410	TDP1	tyrosyl-DNA phosphodiesterase 1	7	98503228	98582960	1	protein_coding	4.8447	-0.0939766	0.770303	0	0.769903	0.028511	1	0.863879	0.116931	0
ENSOARG00000003411	AKAP8L	A-kinase anchoring protein 8 like	5	7513910	7544611	1	protein_coding	6.86146	0.0658712	0.830333	0	0.466156	0.158393	0	0.400285	0.472517	0
ENSOARG00000003416	WASF2	WAS protein family member 2	2	238735637	238753198	1	protein_coding	6.45593	-0.016438	0.958448	0	-0.0468256	0.90449	0	-0.0303877	0.966006	0
ENSOARG00000003417	EHMT2	euchromatic histone lysine methyltransferase 2	20	26595554	26607962	1	protein_coding	6.71065	0.265758	0.336329	0	0.830186	0.0168206	1	0.564428	0.324905	0
ENSOARG00000003418	PTK2	protein tyrosine kinase 2	9	15738938	15903858	1	protein_coding	6.21544	0.212017	0.50039	0	0.772995	0.037588	0	0.560978	0.373446	0
ENSOARG00000003421	LAP3	leucine aminopeptidase 3	6	37092323	37118578	1	protein_coding	6.32477	-0.407552	0.0961107	0	0.00218485	0.996364	0	0.409737	0.471266	0
ENSOARG00000003422	SMPD3	sphingomyelin phosphodiesterase 3	14	35060804	35070157	-1	protein_coding	3.36269	0.439859	0.1024	0	1.19102	0.0010818	1	0.751162	0.189509	0
ENSOARG00000003425	ZNF346	zinc finger protein 346	5	36007438	36031229	1	protein_coding	2.62483	-0.0859962	0.801569	0	0.398393	0.317492	0	0.484389	0.469676	0
ENSOARG00000003427	RANBP17	RAN binding protein 17	16	2845336	3188069	1	protein_coding	5.27647	-0.430889	0.242265	0	-0.951701	0.0538673	0	-0.520812	0.531014	0
ENSOARG00000003429	ZFP90	ZFP90 zinc finger protein	14	35224419	35245612	1	protein_coding	3.64892	-0.464572	0.114202	0	-0.589351	0.145642	0	-0.124779	0.883919	0
ENSOARG00000003433	PSMC1	proteasome 26S subunit, ATPase 1	7	98750593	98760497	1	protein_coding	5.77626	0.539837	0.0309741	0	0.700895	0.0395321	0	0.161059	0.812823	0
ENSOARG00000003434	TARBP1	TAR (HIV-1) RNA binding protein 1	25	7259194	7324294	-1	protein_coding	6.63245	-0.229685	0.412055	0	0.0918235	0.822213	0	0.321509	0.603448	0
ENSOARG00000003436	REXO4	REX4 homolog, 3'-5' exonuclease	3	2506395	2515105	1	protein_coding	4.39649	0.57704	0.0441424	0	1.07457	0.00485446	1	0.497528	0.452751	0
ENSOARG00000003438	CDH3	cadherin 3	14	35337828	35356691	1	protein_coding	2.13751	0.500994	0.133374	0	1.55772	0.000485089	1	1.05673	0.138134	0
ENSOARG00000003442	FUNDC2	FUN14 domain containing 2	X	75547000	75573647	1	protein_coding	5.95886	-0.230495	0.37096	0	-0.341245	0.301236	0	-0.11075	0.870026	0
ENSOARG00000003443	RBBP5	RB binding protein 5, histone lysine methyltransferase complex subunit	12	2169946	2185634	-1	protein_coding	4.92061	-0.576537	0.012922	0	-0.502707	0.126726	0	0.0738292	0.918528	0
ENSOARG00000003444	RINT1	RAD50 interactor 1	4	46662484	46686186	1	protein_coding	4.62805	-0.110608	0.709274	0	-0.0764215	0.851107	0	0.034186	0.964174	0
ENSOARG00000003445	TAF5	TATA-box binding protein associated factor 5	22	23045077	23058787	1	protein_coding	3.63999	-0.685065	0.00278006	1	-0.709695	0.0351096	1	-0.0246294	0.974622	0
ENSOARG00000003447	SEC22C	SEC22 homolog C, vesicle trafficking protein	19	14632210	14644195	-1	protein_coding	2.87452	-0.492125	0.0767254	0	-0.02532	0.958362	0	0.466805	0.4802	0
ENSOARG00000003450	TAL1	TAL bHLH transcription factor 1, erythroid differentiation factor	1	21522126	21529054	-1	protein_coding	3.1329	0.150138	0.844867	0	-0.21451	0.831844	0	-0.364648	0.826056	0
ENSOARG00000003451	SLC20A2	solute carrier family 20 member 2	26	35744609	35849974	-1	protein_coding	3.73578	0.530448	0.0307074	0	0.418948	0.225104	0	-0.111499	0.87556	0
ENSOARG00000003452	RAMP2	receptor activity modifying protein 2	11	42288243	42289793	1	protein_coding	3.14599	0.526307	0.140284	0	-0.0270733	0.96301	0	-0.553381	0.482522	0
ENSOARG00000003453	NMRAL1	NmrA like redox sensor 1	24	3631474	3637348	-1	protein_coding	4.39723	-0.55645	0.0368319	0	0.0356657	0.938024	0	0.592116	0.332819	0
ENSOARG00000003455	CDH1	cadherin 1	14	35389858	35459641	1	protein_coding	1.61882	-0.741387	0.071004	0	-0.280161	0.649833	0	0.461226	0.646579	0
ENSOARG00000003457			9	78675791	78696755	-1	protein_coding	2.27489	-1.18438	1.27477e-06	1	-0.398396	0.302192	0	0.785983	0.187178	0
ENSOARG00000003459	TOMM20	translocase of outer mitochondrial membrane 20	25	7925956	7932498	-1	protein_coding	5.97116	0.274597	0.358302	0	-1.22075	0.00117987	1	-1.49535	0.0030276	1
ENSOARG00000003460	SMIM19	small integral membrane protein 19	26	35858390	35865299	1	protein_coding	3.2101	0.264956	0.377889	0	-0.310314	0.46462	0	-0.57527	0.387024	0
ENSOARG00000003463			JH922795.1	20356	27371	1	protein_coding	2.38827	0.188346	0.562276	0	1.44381	0.000248922	1	1.25546	0.0267862	0
ENSOARG00000003466			24	26136962	26139737	-1	protein_coding	3.95608	0.404966	0.212291	0	0.337799	0.428962	0	-0.0671666	0.942749	0
ENSOARG00000003467	HMOX2	heme oxygenase 2	24	3674415	3678193	1	protein_coding	4.78937	0.809705	0.00164176	1	1.16065	0.000946867	1	0.350945	0.576246	0
ENSOARG00000003468	WDFY3	WD repeat and FYVE domain containing 3	6	99097590	99345501	-1	protein_coding	7.86535	-0.115605	0.857676	0	-2.99283	2.91177e-05	1	-2.87722	0.00190784	1
ENSOARG00000003469	RBM34	RNA binding motif protein 34	25	7944249	7964186	-1	protein_coding	4.70336	0.195952	0.505292	0	0.238309	0.535421	0	0.0423572	0.958353	0
ENSOARG00000003470	KIF3B	kinesin family member 3B	13	61077629	61092454	1	protein_coding	4.46949	-0.538015	0.0350711	0	0.134459	0.747658	0	0.672474	0.250722	0
ENSOARG00000003472	MARK2	microtubule affinity regulating kinase 2	21	41546294	41560149	1	protein_coding	6.83331	0.231673	0.376257	0	0.222529	0.518841	0	-0.00914398	0.989958	0
ENSOARG00000003474	SPTBN1	spectrin beta, non-erythrocytic 1	3	69278630	69486024	-1	protein_coding	10.4109	-0.221385	0.471185	0	0.30911	0.434992	0	0.530494	0.399085	0
ENSOARG00000003475	NRDE2	NRDE-2, necessary for RNA interference, domain containing	7	98760397	98790618	-1	protein_coding	5.93492	0.45085	0.074708	0	0.582948	0.0794963	0	0.132098	0.847307	0
ENSOARG00000003476	EDC3	enhancer of mRNA decapping 3	18	32908026	32941188	1	protein_coding	4.60971	-0.209086	0.46197	0	0.862187	0.0110039	1	1.07127	0.0329983	1
ENSOARG00000003477	FRA10AC1	FRA10A associated CGG repeat 1	22	14680129	14719604	-1	protein_coding	3.60041	-0.596122	0.0347029	0	-0.982019	0.0124905	1	-0.385897	0.584721	0
ENSOARG00000003478	ANKRD40	ankyrin repeat domain 40	11	35561937	35575612	1	protein_coding	3.9366	-0.889025	0.000691049	1	-0.543705	0.164054	0	0.34532	0.616052	0
ENSOARG00000003479	TANGO6	transport and golgi organization 6 homolog	14	35463489	35662389	1	protein_coding	6.46384	-0.799248	0.00236641	1	-0.4546	0.231707	0	0.344649	0.607277	0
ENSOARG00000003480			11	19771126	19774188	1	protein_coding	8.84121	0.207383	0.599107	0	0.157229	0.769763	0	-0.0501539	0.961027	0
ENSOARG00000003481	ARID4B	AT-rich interaction domain 4B	25	7969996	8106640	-1	protein_coding	8.59419	0.351025	0.336467	0	-0.490118	0.301236	0	-0.841143	0.254664	0
ENSOARG00000003482			3	2544839	2557051	1	protein_coding	6.07492	0.296219	0.28557	0	0.81135	0.0201278	1	0.515131	0.382205	0
ENSOARG00000003484	IL18BP	interleukin 18 binding protein	15	49841475	49843715	1	protein_coding	2.27089	-0.159627	0.602498	0	0.0686794	0.874312	0	0.228306	0.737592	0
ENSOARG00000003485	CMC4	C-X9-C motif containing 4	X	75585715	75589002	-1	protein_coding	1.95674	-0.269804	0.4011	0	-0.231499	0.637647	0	0.038305	0.968805	0
ENSOARG00000003486	SS18L2	SS18 like 2	19	14656138	14659569	1	protein_coding	3.44099	0.996304	4.48793e-05	1	0.849238	0.0159846	1	-0.147067	0.838571	0
ENSOARG00000003487	MCMBP	minichromosome maintenance complex binding protein	22	38901231	38920448	-1	protein_coding	6.33153	-0.305724	0.290429	0	-0.715521	0.0554096	0	-0.409798	0.522802	0
ENSOARG00000003489	GGPS1	geranylgeranyl diphosphate synthase 1	25	8107696	8117865	1	protein_coding	4.8039	0.365263	0.197055	0	-0.855	0.0239547	1	-1.22026	0.0239553	0
ENSOARG00000003491	CDIP1	cell death inducing p53 target 1	24	3680977	3682131	-1	protein_coding	4.28059	0.37993	0.227485	0	1.31013	0.000912253	1	0.930201	0.139025	0
ENSOARG00000003492	CALM1	calmodulin 1	7	98883684	98887966	1	protein_coding	6.39538	-0.176833	0.564185	0	-0.0289784	0.949156	0	0.147855	0.842945	0
ENSOARG00000003493	CHTF8	chromosome transmission fidelity factor 8	14	35672291	35673365	-1	protein_coding	3.48003	0.174503	0.587031	0	0.744931	0.0447326	0	0.570427	0.356134	0
ENSOARG00000003494			3	206818852	206849389	-1	protein_coding	2.27064	-0.0176823	0.960516	0	0.392828	0.312614	0	0.41051	0.52705	0
ENSOARG00000003496	TBCE	tubulin folding cofactor E	25	8166067	8227045	1	protein_coding	5.94335	-0.848436	0.000786481	1	-0.579054	0.114631	0	0.269382	0.69084	0
ENSOARG00000003503	UTP4	UTP4, small subunit processome component	14	35680728	35710471	1	protein_coding	4.42388	-0.460262	0.0635073	0	0.212809	0.558034	0	0.673071	0.21786	0
ENSOARG00000003504	XPOT	exportin for tRNA	3	155202187	155357768	-1	protein_coding	6.55938	-0.520949	0.0311462	0	-0.660272	0.0513494	0	-0.139323	0.840537	0
ENSOARG00000003506	ATP6V1F	ATPase H+ transporting V1 subunit F	4	92890845	92893221	1	protein_coding	4.26263	0.723461	0.00880844	1	0.449558	0.249631	0	-0.273903	0.702084	0
ENSOARG00000003507	B3GALNT2	beta-1,3-N-acetylgalactosaminyltransferase 2	25	8223729	8275564	-1	protein_coding	4.9873	-0.441288	0.0805746	0	-0.0189774	0.964006	0	0.42231	0.471221	0
ENSOARG00000003508	DHX36	DEAH-box helicase 36	1	231463253	231508373	1	protein_coding	6.78845	-0.144181	0.596735	0	-0.480071	0.137209	0	-0.33589	0.548627	0
ENSOARG00000003509			5	1400052	1452014	-1	protein_coding	5.11128	-1.00304	0.000164029	1	-0.436706	0.277889	0	0.566334	0.387914	0
ENSOARG00000003516	THAP1	THAP domain containing 1	26	36048647	36054379	-1	protein_coding	3.95152	0.149756	0.601465	0	-0.0825424	0.837154	0	-0.232299	0.717023	0
ENSOARG00000003517	STAB1	stabilin 1	19	48314839	48339163	-1	protein_coding	5.21606	-0.651652	0.0223038	0	-0.117263	0.805853	0	0.534389	0.42738	0
ENSOARG00000003518	SNTB2	syntrophin beta 2	14	35721369	35787510	1	protein_coding	4.57298	-0.467909	0.230536	0	-1.04185	0.0439766	1	-0.573943	0.5174	0
ENSOARG00000003519	TTC7B	tetratricopeptide repeat domain 7B	7	99016995	99210993	-1	protein_coding	4.72098	1.0464	0.000623198	1	0.483807	0.25559	0	-0.562592	0.431624	0
ENSOARG00000003520	RNF170	ring finger protein 170	26	36060522	36087266	-1	protein_coding	4.46425	-0.319925	0.205121	0	-0.345235	0.316649	0	-0.0253098	0.973382	0
ENSOARG00000003521	MTCP1	mature T-cell proliferation 1	X	75590467	75590986	-1	protein_coding	0.951951	0.241798	0.507632	0	0.614653	0.188616	0	0.372854	0.658756	0
ENSOARG00000003523			21	43626127	43634738	1	protein_coding	6.76338	0.248131	0.410995	0	0.598039	0.112866	0	0.349908	0.597239	0
ENSOARG00000003525	NKTR	natural killer cell triggering receptor	19	14665442	14704935	1	protein_coding	7.50697	0.0314942	0.933448	0	-1.04239	0.00764698	1	-1.07388	0.0678007	0
ENSOARG00000003526	RPP25L	ribonuclease P/MRP subunit p25 like	2	36737672	36738154	1	protein_coding	2.62854	-0.271756	0.365375	0	0.155213	0.718961	0	0.42697	0.507822	0
ENSOARG00000003529	MRPL20	mitochondrial ribosomal protein L20	12	49201530	49204199	1	protein_coding	3.33625	-0.019345	0.954851	0	0.454293	0.193994	0	0.473638	0.418385	0
ENSOARG00000003530	RHBDD3	rhomboid domain containing 3	17	68079950	68083028	-1	protein_coding	3.1751	-0.216927	0.493852	0	0.18527	0.670671	0	0.402197	0.547434	0
ENSOARG00000003531	THAP5	THAP domain containing 5	4	59604563	59610501	1	protein_coding	3.59309	-0.752424	0.00348012	1	-1.25398	0.00105305	1	-0.501553	0.438167	0
ENSOARG00000003534			14	35799741	35804928	1	protein_coding	4.93401	0.288447	0.318388	0	0.669908	0.0673252	0	0.38146	0.548627	0
ENSOARG00000003537	SYNE1	spectrin repeat containing nuclear envelope protein 1	8	75723412	76215024	-1	protein_coding	9.34549	-0.0918952	0.809681	0	-0.823049	0.046608	1	-0.731154	0.273755	0
ENSOARG00000003538	CYTH1	cytohesin 1	11	52593588	52631737	1	protein_coding	7.3671	0.773751	0.00537803	1	0.764104	0.0438178	0	-0.00964695	0.990681	0
ENSOARG00000003539	RPAIN	RPA interacting protein	11	25742279	25748649	-1	protein_coding	2.47927	-0.0598574	0.863938	0	0.381803	0.343652	0	0.44166	0.5129	0
ENSOARG00000003541	CLK3	CDC like kinase 3	18	32943968	32957201	-1	protein_coding	6.91685	0.848964	0.000510246	1	0.919132	0.00682496	1	0.0701679	0.926482	0
ENSOARG00000003542	HDHD2	haloacid dehalogenase like hydrolase domain containing 2	23	46984295	47014837	-1	protein_coding	3.82154	-0.948849	0.000320167	1	-0.717313	0.0642249	0	0.231535	0.756289	0
ENSOARG00000003543	ADAM15	ADAM metallopeptidase domain 15	1	103839698	103850078	1	protein_coding	6.33733	0.311017	0.386651	0	-0.275663	0.575031	0	-0.58668	0.426929	0
ENSOARG00000003544			14	35810990	35817094	-1	protein_coding	4.70611	0.714593	0.00746436	1	1.22419	0.000785238	1	0.509593	0.413272	0
ENSOARG00000003545	MED28	mediator complex subunit 28	6	37126398	37132266	1	protein_coding	4.96062	0.370371	0.151376	0	0.0547939	0.895558	0	-0.315577	0.604332	0
ENSOARG00000003547	MYBL2	MYB proto-oncogene like 2	13	71800637	71832436	1	protein_coding	5.78856	1.08969	0.000163524	1	1.0816	0.00715715	1	-0.00809641	0.992778	0
ENSOARG00000003553			16	3243715	3256522	1	protein_coding	8.10594	-0.457768	0.174074	0	-1.07999	0.0163023	1	-0.622226	0.408966	0
ENSOARG00000003554	DSTYK	dual serine/threonine and tyrosine protein kinase	12	2239744	2269319	-1	protein_coding	5.60282	0.248753	0.386542	0	0.429425	0.234859	0	0.180672	0.79555	0
ENSOARG00000003557	EFHC2	EF-hand domain containing 2	X	41204932	41442298	-1	protein_coding	4.59275	0.169685	0.627266	0	0.284708	0.506665	0	0.115023	0.895216	0
ENSOARG00000003558			14	35822283	35824107	1	protein_coding	2.3782	0.453262	0.0932985	0	0.653601	0.0947167	0	0.200339	0.793636	0
ENSOARG00000003559	ABCC3	ATP binding cassette subfamily C member 3	11	35579799	35615996	-1	protein_coding	3.48831	-1.02978	5.38847e-05	1	-0.449241	0.237321	0	0.580537	0.340418	0
ENSOARG00000003560	ELP6	elongator acetyltransferase complex subunit 6	19	52071779	52082550	1	protein_coding	2.43039	-1.11719	1.13099e-05	1	0.213817	0.605526	0	1.33101	0.0107843	0
ENSOARG00000003564	STIL	STIL, centriolar assembly protein	1	21553157	21601038	-1	protein_coding	3.27605	-0.174822	0.567243	0	-0.392492	0.344633	0	-0.21767	0.778348	0
ENSOARG00000003566	BRCC3	BRCA1/BRCA2-containing complex subunit 3	X	75597581	75668370	1	protein_coding	5.00714	-0.100777	0.765655	0	-0.303146	0.449245	0	-0.202369	0.783686	0
ENSOARG00000003567	TERF2	telomeric repeat binding factor 2	14	35832965	35855464	-1	protein_coding	5.20763	-0.195541	0.534098	0	-0.380089	0.320448	0	-0.184548	0.803167	0
ENSOARG00000003568	AKAP8	A-kinase anchoring protein 8	5	7547600	7561201	1	protein_coding	6.78514	0.809511	0.000708494	1	0.813392	0.0137321	1	0.0038811	0.995867	0
ENSOARG00000003569	KSR2	kinase suppressor of ras 2	17	56805359	57262483	1	protein_coding	2.3708	0.751472	0.0227877	0	0.604318	0.182943	0	-0.147153	0.877314	0
ENSOARG00000003571	LYST	lysosomal trafficking regulator	25	8426668	8562462	-1	protein_coding	9.2873	-0.587143	0.0932448	0	-1.44036	0.00241945	1	-0.853216	0.267647	0
ENSOARG00000003572	RPS6KA5	ribosomal protein S6 kinase A5	7	99304658	99481423	-1	protein_coding	8.47456	0.166533	0.593408	0	0.238814	0.540111	0	0.0722809	0.929053	0
ENSOARG00000003573	RNF2	ring finger protein 2	12	64166895	64205695	1	protein_coding	5.21642	-0.285124	0.308643	0	-0.181264	0.651341	0	0.103859	0.893551	0
ENSOARG00000003574	ARID3B	AT-rich interaction domain 3B	18	32979550	33022110	-1	protein_coding	5.93792	1.3708	4.46787e-09	1	0.865209	0.00905057	1	-0.50559	0.361166	0
ENSOARG00000003575	CYB5B	cytochrome b5 type B	14	35888365	35909953	1	protein_coding	5.91255	-0.0817418	0.777834	0	0.221974	0.510209	0	0.303715	0.588289	0
ENSOARG00000003577	CNBP	CCHC-type zinc finger nucleic acid binding protein	19	58870691	58871992	-1	protein_coding	6.08356	0.404002	0.0786703	0	0.225609	0.496183	0	-0.178393	0.764522	0
ENSOARG00000003581	CMPK1	cytidine/uridine monophosphate kinase 1	1	21617503	21652120	1	protein_coding	4.21162	-0.609778	0.0104634	0	-0.434485	0.221505	0	0.175293	0.798127	0
ENSOARG00000003582	AP5Z1	adaptor related protein complex 5 zeta 1 subunit	24	39064376	39072830	-1	protein_coding	6.2324	0.32556	0.234069	0	0.634373	0.0710583	0	0.308814	0.625256	0
ENSOARG00000003585	ELMO1	engulfment and cell motility 1	4	59996352	60466308	1	protein_coding	10.4228	-0.0570108	0.885857	0	-0.271614	0.535378	0	-0.214603	0.789241	0
ENSOARG00000003587	CERS4	ceramide synthase 4	5	14583656	14615467	1	protein_coding	6.12708	-0.139144	0.68858	0	0.754469	0.0500849	0	0.893613	0.147721	0
ENSOARG00000003589	HOOK3	hook microtubule tethering protein 3	26	36100177	36177657	1	protein_coding	7.39656	0.223611	0.709737	0	-1.46386	0.0328388	1	-1.68748	0.109165	0
ENSOARG00000003591	NFAT5	nuclear factor of activated T-cells 5	14	36056707	36109770	1	protein_coding	7.04814	-0.288194	0.509751	0	-1.51839	0.00422094	1	-1.2302	0.13755	0
ENSOARG00000003593	ZNF805	zinc finger protein 805	14	61422255	61437137	1	protein_coding	4.38705	0.27637	0.298483	0	0.569013	0.0937761	0	0.292644	0.630965	0
ENSOARG00000003595	CASC4	cancer susceptibility 4	7	99623993	99677345	1	protein_coding	5.8496	0.193398	0.558959	0	-0.142822	0.747449	0	-0.33622	0.62868	0
ENSOARG00000003596	HEATR6	HEAT repeat containing 6	11	13719560	13752953	-1	protein_coding	6.32891	0.183325	0.458038	0	0.609277	0.0408649	0	0.425952	0.399085	0
ENSOARG00000003597	AASDH	aminoadipate-semialdehyde dehydrogenase	6	71762894	71788566	-1	protein_coding	4.85406	-0.915383	0.000694011	1	-1.43128	0.000350738	1	-0.515895	0.449297	0
ENSOARG00000003599			24	26139961	26141086	1	protein_coding	4.68844	0.445475	0.133786	0	0.233732	0.58661	0	-0.211743	0.781577	0
ENSOARG00000003600			3	69651114	69819801	-1	protein_coding	4.74632	-0.149973	0.684006	0	0.128878	0.786113	0	0.27885	0.723343	0
ENSOARG00000003602			14	61453794	61465493	1	protein_coding	4.09816	0.317218	0.276595	0	0.966597	0.00873518	1	0.64938	0.285697	0
ENSOARG00000003603	DPYSL3	dihydropyrimidinase like 3	5	56061968	56174316	-1	protein_coding	3.17859	0.891576	0.0032436	1	-0.0537502	0.915582	0	-0.945326	0.14489	0
ENSOARG00000003604	CORO1A	coronin 1A	24	26143482	26147184	-1	protein_coding	9.79535	-0.0243949	0.947824	0	0.182415	0.663265	0	0.20681	0.777554	0
ENSOARG00000003605	GPR137B	G protein-coupled receptor 137B	25	8884880	8939419	1	protein_coding	6.07536	0.0796815	0.85831	0	-0.467994	0.350317	0	-0.547675	0.499016	0
ENSOARG00000003606	NOB1	NIN1/PSMD8 binding protein 1 homolog	14	36146175	36156043	-1	protein_coding	4.90825	0.128342	0.683082	0	0.841614	0.0169402	1	0.713272	0.2111	0
ENSOARG00000003608	AMBRA1	autophagy and beclin 1 regulator 1	15	74630172	74765337	-1	protein_coding	8.2318	0.446178	0.122414	0	0.529187	0.166034	0	0.0830099	0.919826	0
ENSOARG00000003609			1	22043894	22079979	-1	protein_coding	3.4592	-0.11077	0.794156	0	0.607824	0.189224	0	0.718594	0.344743	0
ENSOARG00000003611	ZNF304	zinc finger protein 304	14	61484195	61489866	1	protein_coding	4.46202	0.591923	0.0147114	0	0.572475	0.0886207	0	-0.0194477	0.980467	0
ENSOARG00000003613	UBR2	ubiquitin protein ligase E3 component n-recognin 2	20	16358563	16459598	1	protein_coding	8.19923	0.129427	0.755395	0	-0.844338	0.0664482	0	-0.973765	0.179462	0
ENSOARG00000003615			3	206851943	206916585	-1	protein_coding	1.87927	0.424244	0.403492	0	0.287687	0.68173	0	-0.136557	0.921469	0
ENSOARG00000003616	PAFAH1B2	platelet activating factor acetylhydrolase 1b catalytic subunit 2	15	27332754	27347836	1	protein_coding	5.31623	-0.239117	0.402262	0	-0.725923	0.0438106	1	-0.486806	0.42252	0
ENSOARG00000003617	ERO1B	endoplasmic reticulum oxidoreductase 1 beta	25	8948564	8997577	-1	protein_coding	5.97121	0.393537	0.106325	0	-0.306397	0.367781	0	-0.699934	0.180524	0
ENSOARG00000003618			14	61541259	61545594	-1	protein_coding	1.64827	-0.696703	0.00919189	1	-0.763428	0.0666056	0	-0.0667247	0.942785	0
ENSOARG00000003621	CTDSPL2	CTD small phosphatase like 2	7	99712022	99760615	1	protein_coding	6.18193	-0.177999	0.497188	0	-0.0915799	0.807699	0	0.0864187	0.90002	0
ENSOARG00000003623			14	61557299	61561618	-1	protein_coding	1.77727	-1.44163	3.67947e-08	1	-0.955188	0.0324373	1	0.486442	0.522802	0
ENSOARG00000003624	DOCK9	dedicator of cytokinesis 9	10	75064027	75351616	-1	protein_coding	6.5356	0.110913	0.742694	0	-0.0225042	0.960963	0	-0.133417	0.865053	0
ENSOARG00000003625	WWP2	WW domain containing E3 ubiquitin protein ligase 2	14	36178361	36304003	1	protein_coding	7.04185	-0.210973	0.426851	0	0.23508	0.496805	0	0.446053	0.418811	0
ENSOARG00000003626	NUMA1	nuclear mitotic apparatus protein 1	15	49845465	49883384	-1	protein_coding	8.86701	0.078417	0.825329	0	0.621985	0.104401	0	0.543568	0.395541	0
ENSOARG00000003628	YIF1A	Yip1 interacting factor homolog A, membrane trafficking protein	21	43641414	43645241	-1	protein_coding	4.44145	-0.0447399	0.887989	0	0.452872	0.17096	0	0.497612	0.362148	0
ENSOARG00000003629	LGALS8	galectin 8	25	9206785	9230488	1	protein_coding	5.95573	0.255387	0.328845	0	0.374549	0.266847	0	0.119162	0.863716	0
ENSOARG00000003630			14	61580302	61589859	-1	protein_coding	1.40182	-1.00017	0.000228748	1	-0.492476	0.301238	0	0.507694	0.517085	0
ENSOARG00000003634			14	61596115	61603583	1	protein_coding	2.63702	-1.53042	7.47081e-09	1	-1.22547	0.00223317	1	0.304956	0.683663	0
ENSOARG00000003635	FBXW11	F-box and WD repeat domain containing 11	16	3710065	3801550	-1	protein_coding	7.58339	0.215202	0.459321	0	-0.313907	0.389935	0	-0.529109	0.363458	0
ENSOARG00000003636	FUNDC1	FUN14 domain containing 1	X	41598636	41609376	-1	protein_coding	2.55554	-0.632051	0.0205483	0	-0.441282	0.321337	0	0.190769	0.823968	0
ENSOARG00000003637	PSMD7	proteasome 26S subunit, non-ATPase 7	14	36316909	36324752	-1	protein_coding	3.99203	-0.4138	0.176222	0	-0.565164	0.167737	0	-0.151364	0.857791	0
ENSOARG00000003638	EIF3J	eukaryotic translation initiation factor 3 subunit J	7	99786552	99794414	1	protein_coding	3.94178	-0.37652	0.230867	0	-0.913739	0.0335711	1	-0.537218	0.458431	0
ENSOARG00000003640	BRD4	bromodomain containing 4	5	7579941	7664534	1	protein_coding	8.27879	0.807652	0.00319106	1	0.611752	0.105947	0	-0.1959	0.791407	0
ENSOARG00000003643	ARFIP1	ADP ribosylation factor interacting protein 1	17	4595309	4683484	-1	protein_coding	5.33337	-0.706149	0.0235872	1	-1.38871	0.00149543	1	-0.68256	0.345663	0
ENSOARG00000003644	RILPL2	RILP-like protein 2	17	51771124	51788976	1	protein_coding	5.89702	0.394394	0.126816	0	-0.228738	0.528184	0	-0.623132	0.255807	0
ENSOARG00000003646	SYTL1	synaptotagmin like 1	2	238803873	238810603	-1	protein_coding	5.01841	0.0496507	0.880542	0	0.666604	0.052791	0	0.616954	0.269659	0
ENSOARG00000003648	CCNL2	cyclin L2	12	49206920	49216787	1	protein_coding	7.61881	0.661258	0.0124706	1	0.0904498	0.833654	0	-0.570809	0.341097	0
ENSOARG00000003652	FOXK1	forkhead box K1	24	39087521	39135075	-1	protein_coding	6.51872	0.312628	0.218965	0	0.788698	0.0141206	1	0.47607	0.383472	0
ENSOARG00000003653	MGRN1	mahogunin ring finger 1	24	3791105	3811861	1	protein_coding	5.91523	0.524721	0.0319836	0	0.839674	0.0117031	1	0.314952	0.595661	0
ENSOARG00000003654	SMAD2	SMAD family member 2	23	47676716	47729518	-1	protein_coding	6.78312	-0.572211	0.0298194	0	-1.21254	0.000945494	1	-0.640325	0.285049	0
ENSOARG00000003658	ABCF2	ATP binding cassette subfamily F member 2	4	113175484	113194740	-1	protein_coding	5.48559	0.266349	0.408269	0	1.13268	0.00398263	1	0.866336	0.170282	0
ENSOARG00000003659			14	61676070	61685415	1	protein_coding	2.38675	-1.08099	4.8778e-05	1	-0.606098	0.146501	0	0.474889	0.499032	0
ENSOARG00000003660	TMEM222	transmembrane protein 222	2	238817056	238826870	-1	protein_coding	4.8554	0.825224	0.000779219	1	0.576498	0.0901355	0	-0.248726	0.697167	0
ENSOARG00000003661	TOX2	TOX high mobility group box family member 2	13	72008972	72131394	1	protein_coding	2.8956	0.278469	0.55395	0	0.119712	0.851626	0	-0.158758	0.89185	0
ENSOARG00000003665	DYNC2H1	dynein cytoplasmic 2 heavy chain 1	15	4659056	5044823	-1	protein_coding	4.77818	-0.709109	0.00794534	1	-1.04493	0.00650851	1	-0.335825	0.628073	0
ENSOARG00000003666	ASXL1	additional sex combs like 1, transcriptional regulator	13	61169793	61178972	1	protein_coding	6.76433	0.34868	0.157833	0	0.552225	0.0842569	0	0.203545	0.738503	0
ENSOARG00000003668	EXOSC10	exosome component 10	12	40666642	40688645	1	protein_coding	6.24068	0.109165	0.695962	0	0.520596	0.0966512	0	0.411431	0.444252	0
ENSOARG00000003669	ZFHX3	zinc finger homeobox 3	14	37538638	37699980	1	protein_coding	4.02003	-0.597559	0.149976	0	-1.62078	0.00373915	1	-1.02322	0.241967	0
ENSOARG00000003673	ZNF550	zinc finger protein 550	14	61728457	61769743	-1	protein_coding	1.50403	-0.585073	0.0474194	0	0.566532	0.185699	0	1.15161	0.0711807	0
ENSOARG00000003674	VBP1	VHL binding protein 1	X	75778654	75800309	1	protein_coding	5.70032	0.649581	0.00347628	0	0.141549	0.692487	0	-0.508032	0.331667	0
ENSOARG00000003675	HEATR1	HEAT repeat containing 1	25	9229120	9279220	-1	protein_coding	6.65526	-0.354466	0.135328	0	-0.00402465	0.992108	0	0.350441	0.522802	0
ENSOARG00000003681	ZBTB7C	zinc finger and BTB domain containing 7C	23	47876172	48184911	-1	protein_coding	2.62328	0.159058	0.651227	0	0.351867	0.408871	0	0.192809	0.812784	0
ENSOARG00000003686	WDTC1	WD and tetratricopeptide repeats 1	2	238841172	238888698	-1	protein_coding	5.8146	-0.290079	0.224778	0	0.284043	0.375743	0	0.574122	0.252998	0
ENSOARG00000003688	NUP88	nucleoporin 88	11	25749283	25770692	1	protein_coding	6.63309	0.537418	0.0143968	0	0.171833	0.609523	0	-0.365585	0.484015	0
ENSOARG00000003689			5	14649840	14650640	1	protein_coding	7.16147	0.59424	0.0772855	0	0.585987	0.195239	0	-0.00825281	0.992833	0
ENSOARG00000003690			3	206931552	206966074	-1	protein_coding	4.62732	0.254065	0.366032	0	0.992164	0.00398263	1	0.738099	0.183166	0
ENSOARG00000003694	FNTA	protein farnesyltransferase/geranylgeranyltransferase type-1 subunit alpha	26	36211063	36232629	1	protein_coding	5.03347	0.283595	0.257216	0	-0.179892	0.618891	0	-0.463487	0.399298	0
ENSOARG00000003695	MED22	mediator complex subunit 22	3	2561094	2566797	1	protein_coding	5.31017	0.206892	0.469956	0	0.809558	0.0176274	1	0.602666	0.285234	0
ENSOARG00000003698	BECN1	beclin 1	11	42325756	42335782	-1	protein_coding	6.05554	-0.068332	0.816221	0	-0.48448	0.131611	0	-0.416148	0.442931	0
ENSOARG00000003699	ZNF22	zinc finger protein 22	25	44088088	44088762	-1	protein_coding	2.61839	0.00836999	0.981712	0	0.436888	0.249149	0	0.428518	0.503933	0
ENSOARG00000003700			1	22257936	22260133	-1	protein_coding	2.24074	0.144148	0.712356	0	0.662854	0.132225	0	0.518706	0.487328	0
ENSOARG00000003701	MBNL1	muscleblind like splicing regulator 1	1	233455503	233612497	-1	protein_coding	10.352	-0.454243	0.192269	0	-1.12992	0.01294	1	-0.675679	0.374835	0
ENSOARG00000003703	AOAH	acyloxyacyl hydrolase	4	60565422	60759733	1	protein_coding	7.78413	-0.108873	0.793281	0	-1.24334	0.00506115	1	-1.13447	0.0962783	0
ENSOARG00000003704	NUDT16L1	nudix hydrolase 16 like 1	24	3821945	3823810	1	protein_coding	2.89487	0.307684	0.334242	0	0.582525	0.139311	0	0.274841	0.710158	0
ENSOARG00000003710			14	61856321	61901449	1	protein_coding	4.29409	-0.499145	0.0816323	0	-0.33926	0.415492	0	0.159885	0.843498	0
ENSOARG00000003711	SURF6	surfeit 6	3	2571843	2574302	1	protein_coding	3.23661	-0.00765609	0.983816	0	0.782328	0.0325976	1	0.789984	0.178472	0
ENSOARG00000003712	SPG11	SPG11, spatacsin vesicle trafficking associated	7	99791626	99870300	-1	protein_coding	7.30885	-0.29694	0.267026	0	0.0707563	0.86356	0	0.367696	0.539507	0
ENSOARG00000003715			14	61886129	61932313	-1	protein_coding	5.17803	-0.783537	0.00318983	1	-0.414636	0.286645	0	0.368901	0.584413	0
ENSOARG00000003718	MAPK3	mitogen-activated protein kinase 3	24	26187757	26198895	1	protein_coding	5.18814	0.502101	0.0556057	0	0.569361	0.115636	0	0.0672594	0.932684	0
ENSOARG00000003719	PDCD11	programmed cell death 11	22	23067088	23107823	1	protein_coding	6.38151	-0.665433	0.0065161	1	0.139589	0.72181	0	0.805022	0.13993	0
ENSOARG00000003720	ZNF239	zinc finger protein 239	25	45215313	45216521	1	protein_coding	2.18121	-0.158983	0.615453	0	-0.332297	0.408504	0	-0.173314	0.818482	0
ENSOARG00000003721	ATXN7L1	ataxin 7 like 1	4	46719004	46767530	-1	protein_coding	5.60879	-0.583021	0.0345135	0	-0.0735942	0.873515	0	0.509426	0.43499	0
ENSOARG00000003723	DHX38	DEAH-box helicase 38	14	38313158	38327997	-1	protein_coding	5.3998	0.259336	0.322696	0	0.700219	0.0312112	1	0.440883	0.429033	0
ENSOARG00000003724			14	61960179	61972730	1	protein_coding	4.2076	0.764212	0.00420519	1	0.240619	0.55771	0	-0.523593	0.41526	0
ENSOARG00000003725			18	33100506	33112498	1	protein_coding	5.1553	-0.334891	0.19672	0	0.246368	0.486464	0	0.581259	0.290489	0
ENSOARG00000003726	HARBI1	harbinger transposase derived 1	15	74803870	74810793	-1	protein_coding	2.58736	-0.391892	0.156446	0	-0.509443	0.172606	0	-0.117551	0.879906	0
ENSOARG00000003727			14	61981913	61987453	-1	protein_coding	3.101	-0.433668	0.0958571	0	-0.0112406	0.980827	0	0.422427	0.499079	0
ENSOARG00000003730	STK10	serine/threonine kinase 10	16	3879954	4008300	-1	protein_coding	9.20747	0.0379117	0.917235	0	0.106449	0.810548	0	0.068537	0.935208	0
ENSOARG00000003731	PSME3	proteasome activator subunit 3	11	42345816	42350530	1	protein_coding	4.52298	0.375345	0.132423	0	0.220161	0.532733	0	-0.155183	0.812022	0
ENSOARG00000003733	TMEM154	Ovis aries transmembrane protein 154 (TMEM154), mRNA.	17	4832841	4882002	1	protein_coding	7.05198	1.42702	0.000233587	1	-0.76058	0.163736	0	-2.1876	0.00250782	1
ENSOARG00000003734	SLC50A1	solute carrier family 50 member 1	1	103920511	103926095	1	protein_coding	3.55086	-0.123139	0.707954	0	0.233821	0.564645	0	0.35696	0.589662	0
ENSOARG00000003735	ZNF211	zinc finger protein 211	14	62013073	62019564	1	protein_coding	1.78054	-0.587774	0.0567187	0	-0.428379	0.360562	0	0.159395	0.865053	0
ENSOARG00000003745			17	40049032	40061626	1	protein_coding	4.67297	-0.310983	0.242331	0	-0.402255	0.256178	0	-0.0912716	0.903164	0
ENSOARG00000003747	KRTCAP2	keratinocyte associated protein 2	1	103938831	103940988	-1	protein_coding	3.65106	-0.188043	0.515793	0	0.408907	0.248561	0	0.59695	0.293638	0
ENSOARG00000003750	MTR	5-methyltetrahydrofolate-homocysteine methyltransferase	25	9453829	9573430	1	protein_coding	6.07208	-0.258377	0.340174	0	-0.137302	0.723429	0	0.121075	0.867034	0
ENSOARG00000003751	COPG1	coatomer protein complex subunit gamma 1	19	58926353	58947268	1	protein_coding	7.33477	0.060985	0.85632	0	0.793844	0.0248225	1	0.732859	0.195484	0
ENSOARG00000003753	PSME4	proteasome activator subunit 4	3	70016995	70111308	1	protein_coding	7.16713	-0.187541	0.574935	0	-1.07109	0.0068112	1	-0.883544	0.153554	0
ENSOARG00000003754	CTIF	cap binding complex dependent translation initiation factor	23	48396771	48716864	1	protein_coding	7.11726	0.234869	0.361221	0	0.467842	0.14718	0	0.232973	0.695418	0
ENSOARG00000003755	TMLHE	trimethyllysine hydroxylase, epsilon	X	75959629	76029196	-1	protein_coding	3.83412	-0.721556	0.0137221	1	-0.52798	0.207815	0	0.193576	0.814787	0
ENSOARG00000003756	ANKS3	ankyrin repeat and sterile alpha motif domain containing 3	24	3825415	3839360	-1	protein_coding	4.14395	0.0608356	0.853318	0	0.878137	0.00954389	1	0.817301	0.131264	0
ENSOARG00000003758	CHPF2	chondroitin polymerizing factor 2	4	113203137	113207313	1	protein_coding	6.19798	1.11366	1.19178e-06	1	0.851663	0.00756332	1	-0.261997	0.656047	0
ENSOARG00000003759			14	62084154	62099144	-1	protein_coding	4.15919	-0.506791	0.0501173	0	0.272983	0.47363	0	0.779774	0.172744	0
ENSOARG00000003760	DHODH	dihydroorotate dehydrogenase (quinone)	14	38376727	38389909	-1	protein_coding	2.64226	-0.833578	0.0021264	1	-0.027481	0.955555	0	0.806097	0.19624	0
ENSOARG00000003763	AGO2	argonaute 2, RISC catalytic component	9	15966562	16005187	1	protein_coding	6.51107	1.15537	1.68455e-06	1	1.00607	0.00301575	1	-0.149295	0.828022	0
ENSOARG00000003764	AGPAT2	1-acylglycerol-3-phosphate O-acyltransferase 2	3	2728311	2731922	1	protein_coding	3.91818	0.778001	0.0158734	1	1.04015	0.0167713	1	0.262144	0.757609	0
ENSOARG00000003768	VAMP7	vesicle-associated membrane protein 7	X	76233392	76305038	1	protein_coding	5.23688	-0.0841649	0.847058	0	-0.636701	0.174295	0	-0.552536	0.487788	0
ENSOARG00000003770			14	62169608	62184177	-1	protein_coding	4.34612	-0.904801	0.000320167	1	-0.288942	0.47357	0	0.615859	0.322312	0
ENSOARG00000003774	KMT5A	lysine methyltransferase 5A	17	51805356	51816531	-1	protein_coding	4.40646	0.101238	0.740522	0	0.171518	0.653292	0	0.0702797	0.925734	0
ENSOARG00000003777	HGSNAT	heparan-alpha-glucosaminide N-acetyltransferase	26	36243209	36292925	1	protein_coding	5.26199	-0.0360981	0.905169	0	0.194957	0.562025	0	0.231055	0.689373	0
ENSOARG00000003779	NCOA2	nuclear receptor coactivator 2	9	46650652	46929833	-1	protein_coding	8.80844	-0.229678	0.594449	0	-0.959845	0.0580103	0	-0.730167	0.389985	0
ENSOARG00000003780			14	62220223	62234023	1	protein_coding	2.88336	-1.60223	1.23476e-07	1	-1.02419	0.0328388	1	0.57803	0.4802	0
ENSOARG00000003781	OSER1	oxidative stress responsive serine rich 1	13	72232559	72238471	-1	protein_coding	5.99146	0.586428	0.0276165	0	-0.295336	0.455583	0	-0.881764	0.12482	0
ENSOARG00000003782	B2M	beta-2-microglobulin	7	99939442	99944153	1	protein_coding	11.0948	0.712252	0.0132872	1	-0.191515	0.665388	0	-0.903767	0.143086	0
ENSOARG00000003783			21	48762263	48765690	-1	protein_coding	7.105	0.0767381	0.828687	0	0.65335	0.0845046	0	0.576612	0.360929	0
ENSOARG00000003786	TRMT1L	tRNA methyltransferase 1 like	12	64216150	64251720	-1	protein_coding	5.72734	-0.787222	0.000398272	1	-0.98458	0.00220434	1	-0.197357	0.749232	0
ENSOARG00000003789			14	62255313	62285095	1	protein_coding	4.18138	-0.463389	0.0498605	0	0.0201211	0.960987	0	0.48351	0.389645	0
ENSOARG00000003791	C12orf66	chromosome 12 open reading frame 66	3	155380300	155402206	1	protein_coding	3.75998	0.107578	0.726834	0	0.650381	0.0565209	0	0.542804	0.341097	0
ENSOARG00000003792	ANGPTL4	angiopoietin like 4	5	14690831	14696881	1	protein_coding	1.4548	0.429299	0.193482	0	1.09802	0.00881452	1	0.668724	0.344397	0
ENSOARG00000003795			3	2785362	2941930	1	protein_coding	5.92204	1.31189	3.35245e-08	1	0.15294	0.682883	0	-1.15895	0.0129302	0
ENSOARG00000003799	ATG13	autophagy related 13	15	74812952	74857308	1	protein_coding	7.01141	0.723637	0.00286934	1	0.364951	0.285967	0	-0.358686	0.538054	0
ENSOARG00000003801	RAB11B	RAB11B, member RAS oncogene family	5	14704390	14713580	1	protein_coding	5.43106	0.754455	0.00199846	1	1.10421	0.000956423	1	0.349757	0.552391	0
ENSOARG00000003803	IST1	IST1, ESCRT-III associated factor	14	38468149	38486783	-1	protein_coding	7.00171	0.520256	0.0266807	0	0.300414	0.366827	0	-0.219842	0.71672	0
ENSOARG00000003804	SEMA7A	semaphorin 7A (John Milton Hagen blood group)	18	33138943	33149288	1	protein_coding	4.95926	1.35564	1.00309e-05	1	-0.307981	0.495158	0	-1.66362	0.00397678	0
ENSOARG00000003806	NEK8	NIMA related kinase 8	11	19779100	19786873	1	protein_coding	3.20765	-0.392946	0.167899	0	0.368961	0.343652	0	0.761907	0.201491	0
ENSOARG00000003809			23	48779457	48806122	-1	protein_coding	4.48741	0.212709	0.566696	0	0.732135	0.0819791	0	0.519426	0.479277	0
ENSOARG00000003810	ZNF606	zinc finger protein 606	14	62375590	62394609	-1	protein_coding	3.12448	-1.13737	0.000244464	1	-0.686413	0.140148	0	0.450958	0.576514	0
ENSOARG00000003811	ZNF821	zinc finger protein 821	14	38521019	38537134	1	protein_coding	3.41695	0.953837	0.00374674	1	0.561925	0.230054	0	-0.391912	0.639128	0
ENSOARG00000003819			14	62407421	62418633	1	protein_coding	2.20008	-0.392562	0.17601	0	-0.594999	0.115475	0	-0.202438	0.783193	0
ENSOARG00000003822	IRF4	interferon regulatory factor 4	20	50972069	50985668	-1	protein_coding	7.22422	0.204497	0.505425	0	0.820185	0.0235588	1	0.615688	0.306479	0
ENSOARG00000003824	UBTD2	ubiquitin domain containing 2	16	4029918	4046401	-1	protein_coding	2.78033	-1.02106	0.000891624	1	-0.703006	0.116162	0	0.318058	0.703191	0
ENSOARG00000003826	NUAK2	NUAK family kinase 2	12	2372730	2391435	-1	protein_coding	7.26299	1.15587	6.31505e-06	1	1.51709	2.02237e-05	1	0.36122	0.566864	0
ENSOARG00000003827			14	62459468	62481877	1	protein_coding	4.55114	-0.65682	0.0171956	1	-0.0567037	0.903876	0	0.600116	0.350493	0
ENSOARG00000003828	ARHGAP24	Rho GTPase activating protein 24	6	100368330	100436288	1	protein_coding	5.56699	-0.0932162	0.789094	0	-0.016175	0.972277	0	0.0770412	0.927701	0
ENSOARG00000003829			3	207000822	207038557	-1	protein_coding	6.27129	0.336872	0.150008	0	0.852776	0.00483792	1	0.515905	0.306116	0
ENSOARG00000003830	ADAMTS2	ADAM metallopeptidase with thrombospondin type 1 motif 2	5	1862751	1966978	1	protein_coding	4.6828	0.26499	0.453193	0	-0.338474	0.464707	0	-0.603464	0.395541	0
ENSOARG00000003831			14	62517428	62522792	1	protein_coding	2.35149	-0.378719	0.214965	0	0.626647	0.109709	0	1.00537	0.093385	0
ENSOARG00000003833	AP1G1	adaptor related protein complex 1 gamma 1 subunit	14	38572721	38652693	1	protein_coding	7.29059	0.257114	0.38161	0	-0.127378	0.75914	0	-0.384492	0.539817	0
ENSOARG00000003834	NSD1	nuclear receptor binding SET domain protein 1	5	36093283	36234708	1	protein_coding	8.80453	-0.338667	0.24446	0	-0.464117	0.227428	0	-0.125451	0.873173	0
ENSOARG00000003835	MARCH2	membrane associated ring-CH-type finger 2	5	14728761	14737555	1	protein_coding	5.57544	0.346366	0.685631	0	0.336122	0.784467	0	-0.0102442	0.996295	0
ENSOARG00000003836	SLC9A1	solute carrier family 9 member A1	2	238956349	239007114	1	protein_coding	5.37993	0.588522	0.0153714	1	0.941116	0.00471346	1	0.352594	0.544616	0
ENSOARG00000003838	AURKAIP1	aurora kinase A interacting protein 1	12	49217180	49222771	1	protein_coding	5.75829	0.217789	0.466261	0	-0.116725	0.780407	0	-0.334514	0.60131	0
ENSOARG00000003840	INTS10	integrator complex subunit 10	26	36300989	36331124	-1	protein_coding	6.11599	0.0606577	0.836223	0	0.141815	0.685017	0	0.0811573	0.903517	0
ENSOARG00000003848	RPS5	ribosomal protein S5	14	62566195	62574232	1	protein_coding	9.9738	0.550048	0.155474	0	0.90147	0.0772528	0	0.351422	0.714705	0
ENSOARG00000003854	ZNF84	zinc finger protein 84	25	12737397	12808550	1	protein_coding	4.09539	-0.866185	0.00175941	1	-0.785911	0.0556804	0	0.0802735	0.930309	0
ENSOARG00000003856			24	39315644	39568156	-1	protein_coding	5.69737	1.20819	3.09364e-05	1	1.19071	0.00255507	1	-0.0174873	0.985204	0
ENSOARG00000003860			14	62621742	62641073	1	protein_coding	2.52476	-0.142097	0.705215	0	0.680236	0.100845	0	0.822333	0.219695	0
ENSOARG00000003862	PHLPP2	PH domain and leucine rich repeat protein phosphatase 2	14	38665653	38718067	1	protein_coding	4.3263	0.0371488	0.91352	0	-0.0688966	0.873695	0	-0.106045	0.89112	0
ENSOARG00000003863			4	46973875	46974874	-1	protein_coding	1.51222	0.320027	0.30247	0	0.13139	0.783947	0	-0.188637	0.814382	0
ENSOARG00000003866	SIDT2	SID1 transmembrane family member 2	15	27360718	27374940	1	protein_coding	7.90878	0.354178	0.244572	0	1.12415	0.00332325	1	0.769975	0.215727	0
ENSOARG00000003869	DUSP22	dual specificity phosphatase 22	20	51025192	51054817	-1	protein_coding	3.98228	0.708265	0.0137376	1	1.04234	0.0078503	1	0.334078	0.639848	0
ENSOARG00000003870	AOC2	amine oxidase, copper containing 2	11	42353843	42358513	1	protein_coding	1.22377	-0.0744498	0.870781	0	0.153852	0.800609	0	0.228302	0.824452	0
ENSOARG00000003872	DHRS9	dehydrogenase/reductase 9	2	139186849	139193920	-1	protein_coding	1.65461	-0.155578	0.734158	0	-1.6044	0.00250975	1	-1.44882	0.0684285	0
ENSOARG00000003877	SLC27A5	solute carrier family 27 member 5	14	62639936	62647970	-1	protein_coding	2.79199	-0.265814	0.448415	0	-0.0686272	0.892818	0	0.197187	0.814787	0
ENSOARG00000003878	DYM	dymeclin	23	48902893	49274344	-1	protein_coding	7.05515	-0.37224	0.225794	0	-0.691244	0.082518	0	-0.319004	0.662089	0
ENSOARG00000003880	NOL4L	nucleolar protein 4 like	13	61188337	61315345	-1	protein_coding	6.33749	0.0545455	0.862696	0	0.699824	0.0355079	1	0.645278	0.229878	0
ENSOARG00000003881	SCAP	SREBF chaperone	19	52141743	52192036	1	protein_coding	6.54689	0.373442	0.13566	0	0.999954	0.00212803	1	0.626512	0.236913	0
ENSOARG00000003882	YPEL3	yippee like 3	24	26202421	26205022	1	protein_coding	6.0606	0.463074	0.0453308	0	0.242986	0.459211	0	-0.220088	0.707265	0
ENSOARG00000003883	ZNF248	zinc finger protein 248	25	13026943	13055784	1	protein_coding	2.73667	-0.693912	0.0188076	1	-0.585042	0.182555	0	0.108871	0.908164	0
ENSOARG00000003884			15	34695790	34703990	-1	protein_coding	1.69579	-0.0526228	0.905884	0	-0.505663	0.28546	0	-0.45304	0.578564	0
ENSOARG00000003885			24	3853206	3859554	-1	protein_coding	2.863	-1.04247	0.000178609	1	0.27142	0.523413	0	1.31389	0.0212838	0
ENSOARG00000003886			9	16020703	16023456	-1	protein_coding	3.93206	0.430159	0.105159	0	0.788547	0.0233142	1	0.358388	0.560889	0
ENSOARG00000003891	PTRH2	peptidyl-tRNA hydrolase 2	11	10219345	10219884	-1	protein_coding	1.81187	-0.926833	0.00064664	1	-0.111649	0.81543	0	0.815184	0.201427	0
ENSOARG00000003896	LAMTOR1	late endosomal/lysosomal adaptor, MAPK and MTOR activator 1	15	49935033	49940849	-1	protein_coding	4.65092	0.455052	0.0729062	0	-0.0257594	0.951905	0	-0.480812	0.396874	0
ENSOARG00000003898	SH3PXD2B	SH3 and PX domains 2B	16	4131294	4247243	-1	protein_coding	2.03664	1.02103	0.0703387	0	-1.31691	0.0842569	0	-2.33794	0.0320629	0
ENSOARG00000003900	BMS1	BMS1, ribosome biogenesis factor	25	13125601	13155769	1	protein_coding	5.57031	-1.1638	6.02061e-06	1	-0.791743	0.038795	1	0.372062	0.585882	0
ENSOARG00000003901	ZNF19	zinc finger protein 19	14	38887068	38896402	1	protein_coding	1.31994	-0.600723	0.0303561	0	-0.413093	0.36028	0	0.18763	0.828598	0
ENSOARG00000003902			19	14798226	14799843	-1	protein_coding	2.53319	0.609855	0.0324599	0	-0.322606	0.50317	0	-0.93246	0.189968	0
ENSOARG00000003903	HSP90AA1	heat shock protein 90 alpha family class A member 1	18	65639631	65644368	-1	protein_coding	9.02617	0.112448	0.778257	0	-0.504182	0.262895	0	-0.61663	0.399298	0
ENSOARG00000003906	ARHGAP1	Rho GTPase activating protein 1	15	74864132	74882170	-1	protein_coding	6.41955	-0.158992	0.545472	0	0.550442	0.0776274	0	0.709434	0.14489	0
ENSOARG00000003907	NUDC	nuclear distribution C, dynein complex regulator	2	239144375	239157920	-1	protein_coding	6.34949	0.254789	0.364645	0	0.774747	0.025206	1	0.519958	0.373364	0
ENSOARG00000003908	IRF5	interferon regulatory factor 5	4	92962196	92967553	1	protein_coding	7.32655	0.530134	0.0497342	0	0.446517	0.236965	0	-0.0836165	0.917015	0
ENSOARG00000003910	PIGW	phosphatidylinositol glycan anchor biosynthesis class W	11	12460186	12461697	1	protein_coding	2.75906	-0.0717956	0.851147	0	-0.801371	0.0643965	0	-0.729576	0.296877	0
ENSOARG00000003911	ZNF23	zinc finger protein 23	14	38910127	38924638	1	protein_coding	3.71335	-0.475202	0.0602856	0	-0.407924	0.282436	0	0.0672772	0.935308	0
ENSOARG00000003912			1	103971523	103975881	1	protein_coding	2.84544	-0.0319915	0.931817	0	0.576557	0.135151	0	0.608548	0.337021	0
ENSOARG00000003915	SRGAP1	SLIT-ROBO Rho GTPase activating protein 1	3	155478249	155772717	-1	protein_coding	1.44911	-0.0672107	0.892675	0	-1.86473	0.000684846	1	-1.79752	0.0191115	0
ENSOARG00000003926	CARMIL1	capping protein regulator and myosin 1 linker 1	20	31188499	31494237	-1	protein_coding	2.16324	0.19842	0.645246	0	0.0754784	0.905709	0	-0.122942	0.913889	0
ENSOARG00000003928	HNF4A	hepatocyte nuclear factor 4-alpha	13	72383636	72412129	1	protein_coding	2.82023	0.430004	0.168872	0	-0.0677261	0.890465	0	-0.49773	0.462633	0
ENSOARG00000003933	CSGALNACT1	chondroitin sulfate N-acetylgalactosaminyltransferase 1	26	36642631	36727385	1	protein_coding	3.78631	0.465498	0.211948	0	0.949957	0.0414226	1	0.484459	0.559511	0
ENSOARG00000003937	GBA	glucosylceramidase beta	1	103976564	103981493	-1	protein_coding	4.2335	-0.167316	0.562276	0	0.580004	0.0859754	0	0.74732	0.16284	0
ENSOARG00000003938			21	48872428	48873916	1	protein_coding	4.1221	0.764964	0.00681645	1	0.548187	0.164783	0	-0.216777	0.772126	0
ENSOARG00000003941	SEC16A	SEC16 homolog A, endoplasmic reticulum export factor	3	2921206	2945924	1	protein_coding	4.31367	0.420207	0.109423	0	0.790717	0.019669	1	0.37051	0.535396	0
ENSOARG00000003942	ZNF830	zinc finger protein 830	11	14709592	14710713	-1	protein_coding	4.45571	0.251942	0.364566	0	0.395826	0.273242	0	0.143883	0.84191	0
ENSOARG00000003943	BICRAL	BRD4 interacting chromatin remodeling complex associated protein like	20	16523552	16598296	1	protein_coding	6.99825	0.204227	0.485647	0	-0.289503	0.428243	0	-0.493731	0.399469	0
ENSOARG00000003944	TRAM1	translocation associated membrane protein 1	9	47088558	47118341	-1	protein_coding	5.51882	0.275111	0.362746	0	-0.374103	0.336535	0	-0.649214	0.288297	0
ENSOARG00000003945			23	49324541	49329864	-1	protein_coding	9.49541	0.29374	0.466366	0	-1.00889	0.0374596	1	-1.30262	0.0790614	0
ENSOARG00000003947	CSGALNACT2	chondroitin sulfate N-acetylgalactosaminyltransferase 2	25	13475947	13503006	1	protein_coding	6.02202	-0.444599	0.136149	0	-1.05841	0.00810333	1	-0.613807	0.353032	0
ENSOARG00000003949	TRIM28	tripartite motif containing 28	14	62671612	62679807	1	protein_coding	7.37865	0.152227	0.63669	0	0.851204	0.0218383	1	0.698977	0.247408	0
ENSOARG00000003952	NUCB2	nucleobindin 2	15	34721952	34748374	-1	protein_coding	4.31934	-0.836339	0.00404217	1	-0.939573	0.026998	1	-0.103233	0.911988	0
ENSOARG00000003953			6	71801397	71837607	-1	protein_coding	5.32363	0.182038	0.509344	0	-0.0153408	0.969975	0	-0.197379	0.758422	0
ENSOARG00000003954	FAM189B	family with sequence similarity 189 member B	1	103997862	104002621	-1	protein_coding	3.23564	-0.200057	0.515075	0	0.395065	0.293052	0	0.595122	0.321265	0
ENSOARG00000003955	GPATCH3	G-patch domain containing 3	2	239185122	239192328	1	protein_coding	5.02322	1.09998	5.76662e-05	1	0.319562	0.41991	0	-0.780418	0.195311	0
ENSOARG00000003957			11	13771903	13772896	-1	protein_coding	6.36718	0.432055	0.252287	0	0.308734	0.558043	0	-0.123321	0.906431	0
ENSOARG00000003959	RASGEF1A	RasGEF domain family member 1A	25	13514772	13523914	-1	protein_coding	2.35723	-0.34203	0.357651	0	0.330816	0.518673	0	0.672846	0.394342	0
ENSOARG00000003961	HNRNPM	heterogeneous nuclear ribonucleoprotein M	5	14743446	14783430	1	protein_coding	9.13506	0.575651	0.0303213	0	0.322665	0.396649	0	-0.252986	0.710962	0
ENSOARG00000003962	CDK5R1	cyclin dependent kinase 5 regulatory subunit 1	11	17333810	17334712	-1	protein_coding	1.64451	0.853081	0.00147928	1	0.598364	0.119292	0	-0.254717	0.723773	0
ENSOARG00000003963	DUSP1	dual specificity phosphatase 1	16	4579276	4581446	-1	protein_coding	8.67182	1.0238	0.000797334	1	-0.650752	0.135782	0	-1.67455	0.00324992	1
ENSOARG00000003967	CNST	consortin, connexin sorting protein	12	28868432	28923361	-1	protein_coding	6.20109	-0.656846	0.00210198	0	-0.722035	0.0175367	1	-0.0651889	0.924059	0
ENSOARG00000003971	SPATA6	spermatogenesis associated 6	1	22577261	22738490	-1	protein_coding	5.23529	-0.400984	0.0813613	0	-0.714639	0.022662	1	-0.313656	0.571389	0
ENSOARG00000003978	NOC3L	NOC3 like DNA replication regulator	22	15348318	15374721	-1	protein_coding	4.5507	-1.14359	8.64114e-06	1	-1.18412	0.00258069	1	-0.0405342	0.962687	0
ENSOARG00000003979	RABEP1	rabaptin, RAB GTPase binding effector protein 1	11	25773652	25835808	-1	protein_coding	6.6591	-0.602006	0.0109132	0	-0.563091	0.0923665	0	0.038915	0.958442	0
ENSOARG00000003980	SEC23IP	SEC23 interacting protein	22	38951459	38994147	1	protein_coding	5.87192	-0.501917	0.0330273	0	-0.547692	0.0939627	0	-0.0457756	0.951667	0
ENSOARG00000003983	KDM6A	lysine demethylase 6A	X	41925352	42044874	1	protein_coding	7.54097	-0.10343	0.782629	0	-0.735427	0.0721949	0	-0.631997	0.348593	0
ENSOARG00000003984	CHMP2A	charged multivesicular body protein 2A	14	62680568	62682604	-1	protein_coding	5.16018	-0.080121	0.827483	0	-0.163692	0.718772	0	-0.0835706	0.924371	0
ENSOARG00000003985	ROGDI	rogdi homolog	24	3903299	3908776	-1	protein_coding	2.96393	0.155662	0.714504	0	0.751047	0.11205	0	0.595385	0.462633	0
ENSOARG00000003986	ITPA	inosine triphosphatase	13	51306908	51319485	-1	protein_coding	4.39257	-0.490761	0.0503178	0	-0.229897	0.533284	0	0.260864	0.681411	0
ENSOARG00000003988			3	207068439	207075844	-1	protein_coding	5.30187	0.259684	0.293674	0	0.714708	0.0221843	1	0.455024	0.389645	0
ENSOARG00000003990	ERGIC1	endoplasmic reticulum-golgi intermediate compartment 1	16	4634958	4750843	1	protein_coding	7.2978	0.171635	0.560563	0	0.830396	0.0135219	1	0.658761	0.234252	0
ENSOARG00000003991	EVI2B	ecotropic viral integration site 2B	11	18306789	18308204	1	protein_coding	6.04527	0.155451	0.695962	0	-1.46126	0.00141115	1	-1.61671	0.00932946	0
ENSOARG00000003994	CTSC	cathepsin C	21	6801447	6844671	1	protein_coding	6.87518	-0.531487	0.0499441	0	-0.876	0.0199839	1	-0.344513	0.604037	0
ENSOARG00000003995			25	13594475	13728988	-1	protein_coding	7.99095	-0.344262	0.217678	0	-0.466273	0.206591	0	-0.12201	0.873113	0
ENSOARG00000003998	WDR20	WD repeat domain 20	18	65684284	65749759	1	protein_coding	6.90377	0.987551	0.000446603	1	0.718512	0.0694495	0	-0.269039	0.71672	0
ENSOARG00000003999	MTRF1L	mitochondrial translational release factor 1 like	8	76494940	76507202	-1	protein_coding	5.25885	0.509986	0.0254235	0	-0.338913	0.306259	0	-0.848899	0.0822408	0
ENSOARG00000004002	RAB7A	RAB7A, member RAS oncogene family	19	58989170	58999679	-1	protein_coding	6.67765	0.664397	0.00360454	1	0.694906	0.0285474	1	0.0305096	0.965618	0
ENSOARG00000004003	ERLEC1	endoplasmic reticulum lectin 1	3	70145934	70172319	-1	protein_coding	4.45208	-0.499582	0.121104	0	-0.773973	0.0838907	0	-0.274391	0.747177	0
ENSOARG00000004004			15	49946823	49948163	-1	protein_coding	2.80986	-0.17356	0.65369	0	0.169192	0.746648	0	0.342752	0.683705	0
ENSOARG00000004005	ZNF408	zinc finger protein 408	15	74882150	74886661	1	protein_coding	5.16614	1.02914	4.95446e-05	1	1.39743	9.69577e-05	1	0.368289	0.554358	0
ENSOARG00000004010	SNRK	SNF related kinase	19	15168804	15217301	1	protein_coding	7.14844	0.418854	0.139504	0	0.175284	0.674141	0	-0.24357	0.728954	0
ENSOARG00000004012	UBE2M	ubiquitin conjugating enzyme E2 M	14	62684288	62685355	-1	protein_coding	4.10055	0.428981	0.19672	0	0.314356	0.495158	0	-0.114625	0.901185	0
ENSOARG00000004014	NAA40	N(alpha)-acetyltransferase 40, NatD catalytic subunit	21	41587842	41599811	1	protein_coding	2.63266	0.776007	0.0186789	1	1.58048	0.000470039	1	0.804473	0.274289	0
ENSOARG00000004016	NCAPG	non-SMC condensin I complex subunit G	6	37256548	37333851	1	protein_coding	4.5912	-0.946473	2.15077e-05	1	0.575992	0.0819275	0	1.52246	0.000457927	1
ENSOARG00000004019	TTPAL	alpha tocopherol transfer protein like	13	72459730	72469781	1	protein_coding	3.65651	-0.335335	0.187326	0	0.293915	0.400897	0	0.629251	0.25054	0
ENSOARG00000004020			13	61411307	61435428	-1	protein_coding	5.16407	0.385412	0.14014	0	0.585505	0.0890015	0	0.200093	0.763527	0
ENSOARG00000004022	TRAPPC9	trafficking protein particle complex 9	9	16049980	16369216	1	protein_coding	7.21783	0.50058	0.0560902	0	0.901972	0.00883072	1	0.401392	0.505963	0
ENSOARG00000004023			14	62692182	62699804	-1	protein_coding	4.91506	-0.231217	0.412971	0	0.417556	0.24537	0	0.648774	0.253383	0
ENSOARG00000004024	RPL26L1	ribosomal protein L26 like 1	16	4761169	4766988	1	protein_coding	2.88547	-0.125657	0.686629	0	0.230549	0.561313	0	0.356205	0.581159	0
ENSOARG00000004026	TNPO3	transportin 3	4	92972515	93055447	-1	protein_coding	6.86664	-0.323565	0.221818	0	-0.428207	0.215799	0	-0.104642	0.88583	0
ENSOARG00000004031			16	4774643	4794334	1	protein_coding	6.66454	1.35658	2.27647e-09	1	0.358853	0.286936	0	-0.997727	0.0340716	0
ENSOARG00000004032	SCAMP3	secretory carrier membrane protein 3	1	104004207	104008107	-1	protein_coding	5.52996	0.444644	0.0650671	0	0.962243	0.00252297	1	0.517599	0.332819	0
ENSOARG00000004036	ETFDH	electron transfer flavoprotein dehydrogenase	17	40060886	40102313	-1	protein_coding	3.67286	-0.963886	0.000140905	1	-0.465113	0.224528	0	0.498773	0.434137	0
ENSOARG00000004037	ADNP2	ADNP homeobox 2	23	386510	408893	-1	protein_coding	5.10656	-0.452121	0.0568186	0	-0.0775508	0.840077	0	0.37457	0.504126	0
ENSOARG00000004039	RGS17	regulator of G protein signaling 17	8	76516767	76613997	-1	protein_coding	3.7428	-1.11813	7.10531e-05	1	-0.715211	0.0795367	0	0.402919	0.581159	0
ENSOARG00000004041	POP4	POP4 homolog, ribonuclease P/MRP subunit	14	39520435	39528859	1	protein_coding	5.19722	0.586084	0.0106479	1	0.409589	0.206696	0	-0.176495	0.776619	0
ENSOARG00000004043	GPN2	GPN-loop GTPase 2	2	239192858	239201680	1	protein_coding	5.1389	1.43794	4.46736e-10	1	0.874023	0.00775156	1	-0.563919	0.298211	0
ENSOARG00000004044	UBAC2	UBA domain containing 2	10	75455598	75595892	1	protein_coding	7.13555	-0.151111	0.650397	0	-0.188724	0.658783	0	-0.0376136	0.964578	0
ENSOARG00000004045	ZNF354C	zinc finger protein 354C	5	2001405	2068921	-1	protein_coding	3.31758	-0.619847	0.037323	0	-0.404178	0.350949	0	0.215669	0.794981	0
ENSOARG00000004046			23	49604018	49635711	-1	protein_coding	5.41061	-0.222656	0.414297	0	-0.277172	0.432742	0	-0.0545165	0.943268	0
ENSOARG00000004047	RBFA	ribosome binding factor A (putative)	23	434229	447338	-1	protein_coding	5.03061	-0.616856	0.00878251	0	0.155772	0.677439	0	0.772628	0.140777	0
ENSOARG00000004050			3	2948421	2956989	1	protein_coding	2.59037	0.430295	0.195082	0	1.03616	0.0131608	1	0.605865	0.395541	0
ENSOARG00000004051	DVL1	dishevelled segment polarity protein 1	12	49251662	49262858	1	protein_coding	5.50216	0.568929	0.019005	0	0.6995	0.0332291	1	0.130571	0.848138	0
ENSOARG00000004053	PRAM1	PML-RARA regulated adaptor molecule 1	5	14784627	14792188	-1	protein_coding	3.76506	-0.241248	0.35912	0	0.101341	0.792681	0	0.342589	0.548627	0
ENSOARG00000004056			14	62711751	62713459	1	protein_coding	3.62809	-0.168752	0.619967	0	0.647019	0.105218	0	0.815771	0.197612	0
ENSOARG00000004057			14	39596692	39604540	-1	protein_coding	2.60466	-0.412543	0.150512	0	0.228313	0.583592	0	0.640856	0.306479	0
ENSOARG00000004058	IKBKG	inhibitor of nuclear factor kappa B kinase subunit gamma	X	77083491	77096153	-1	protein_coding	5.79545	0.428775	0.0675574	0	0.534975	0.0852063	0	0.1062	0.871295	0
ENSOARG00000004063	ZDHHC18	zinc finger DHHC-type containing 18	2	239220613	239240241	-1	protein_coding	6.3667	0.550642	0.0934618	0	0.549502	0.192607	0	-0.00114028	0.999118	0
ENSOARG00000004064	SERINC3	serine incorporator 3	13	72478436	72496365	-1	protein_coding	7.12867	0.74441	0.00510211	0	0.132857	0.753404	0	-0.611553	0.313097	0
ENSOARG00000004067	CCNE1	cyclin E1	14	39695273	39705116	1	protein_coding	3.5834	0.848566	0.000448923	1	0.377941	0.317907	0	-0.470626	0.44416	0
ENSOARG00000004068	AP1B1	adaptor related protein complex 1 beta 1 subunit	17	68133552	68167702	-1	protein_coding	7.38794	0.201647	0.480143	0	0.788276	0.021905	1	0.586629	0.299398	0
ENSOARG00000004070	CALHM2	calcium homeostasis modulator 2	22	23110257	23112622	-1	protein_coding	3.33502	0.0954189	0.81888	0	0.991038	0.0232082	1	0.895619	0.202577	0
ENSOARG00000004073	PSD3	pleckstrin and Sec7 domain containing 3	26	37045901	37438136	1	protein_coding	5.36391	-1.82444	0.000151155	1	-2.33454	0.00117987	1	-0.510096	0.698638	0
ENSOARG00000004075	NISCH	nischarin	19	48342058	48400530	-1	protein_coding	7.05017	0.721449	0.00328337	1	0.672003	0.0479183	1	-0.0494456	0.949343	0
ENSOARG00000004077	BEND5	BEN domain containing 5	1	23015341	23049895	-1	protein_coding	4.77222	0.398267	0.166673	0	0.853354	0.020804	0	0.455087	0.478677	0
ENSOARG00000004081			19	52197630	52199804	-1	protein_coding	3.9783	0.806123	0.00614165	1	1.43936	0.000252034	1	0.633235	0.340418	0
ENSOARG00000004084	NUB1	negative regulator of ubiquitin like proteins 1	4	113297576	113334114	1	protein_coding	7.78424	0.366652	0.205077	0	-0.10984	0.802002	0	-0.476492	0.451791	0
ENSOARG00000004086	BICC1	BicC family RNA binding protein 1	25	13893892	14241869	1	protein_coding	2.40802	0.547538	0.273876	0	-0.992965	0.109776	0	-1.5405	0.117344	0
ENSOARG00000004087	URI1	URI1, prefoldin like chaperone	14	39810665	39870766	1	protein_coding	6.21236	-0.00828966	0.980571	0	-0.46401	0.186485	0	-0.455721	0.44421	0
ENSOARG00000004088	SLC25A13	solute carrier family 25 member 13	4	13341624	13572042	-1	protein_coding	5.49348	-0.24603	0.395045	0	-0.103751	0.805467	0	0.142279	0.846806	0
ENSOARG00000004089	CREBRF	CREB3 regulatory factor	16	4816563	4868379	1	protein_coding	8.54653	0.652668	0.0438268	0	-0.546652	0.221003	0	-1.19932	0.0691701	0
ENSOARG00000004090			19	59075286	59087520	1	protein_coding	6.93106	-0.0464586	0.890231	0	0.319746	0.37639	0	0.366205	0.544772	0
ENSOARG00000004094	ANO10	anoctamin 10	19	15229656	15432507	-1	protein_coding	6.83115	-0.177076	0.574824	0	-0.619006	0.0959366	0	-0.44193	0.485869	0
ENSOARG00000004095	ZNF414	zinc finger protein 414	5	14796886	14800211	-1	protein_coding	4.27563	0.0180719	0.960516	0	0.652356	0.0772528	0	0.634284	0.291953	0
ENSOARG00000004096	BNIP1	BCL2 interacting protein 1	16	4878191	4887798	1	protein_coding	4.67179	0.627738	0.00869569	0	0.282535	0.43046	0	-0.345203	0.557906	0
ENSOARG00000004097			3	70179417	70277466	1	protein_coding	6.17668	-0.0633037	0.854958	0	-0.406174	0.275851	0	-0.34287	0.599936	0
ENSOARG00000004100	PPP4C	protein phosphatase 4 catalytic subunit	24	26211200	26218665	-1	protein_coding	6.8222	0.605232	0.00789155	1	0.6383	0.0415613	0	0.0330677	0.962422	0
ENSOARG00000004102	CLK2	CDC like kinase 2	1	104009066	104015763	-1	protein_coding	5.81162	-0.244246	0.339651	0	0.248825	0.47224	0	0.493071	0.360226	0
ENSOARG00000004103	PTPN13	protein tyrosine phosphatase, non-receptor type 13	6	101134495	101327591	1	protein_coding	4.92013	0.190013	0.525563	0	-0.560453	0.116874	0	-0.750465	0.186091	0
ENSOARG00000004106			8	77519685	77777969	-1	protein_coding	7.13102	-0.600896	0.258809	0	-1.48006	0.0391435	1	-0.879165	0.460443	0
ENSOARG00000004109	TXNL4A	thioredoxin like 4A	23	476903	487046	1	protein_coding	4.01979	-0.350387	0.186275	0	-0.185298	0.643058	0	0.165088	0.815402	0
ENSOARG00000004110	LACTB2	lactamase beta 2	9	47135612	47172856	-1	protein_coding	2.81281	-1.14355	0.000113538	1	-0.475967	0.29066	0	0.66758	0.361166	0
ENSOARG00000004112	TRAF4	TNF receptor associated factor 4	11	19788399	19794104	1	protein_coding	4.34478	1.31812	7.23303e-07	1	1.64118	1.30711e-05	1	0.323066	0.632267	0
ENSOARG00000004116	KIZ	kizuna centrosomal protein	13	39589710	39669590	1	protein_coding	4.59844	-0.987777	0.00139073	1	-0.205325	0.678657	0	0.782452	0.283995	0
ENSOARG00000004117	OXSM	3-oxoacyl-ACP synthase, mitochondrial	26	38496966	38504135	-1	protein_coding	1.62732	-0.704335	0.0218854	0	-0.143548	0.776502	0	0.560787	0.440402	0
ENSOARG00000004118	PQLC1	PQ loop repeat containing 1	23	513368	554378	1	protein_coding	5.07857	-0.151773	0.610849	0	-0.073579	0.85864	0	0.0781944	0.917417	0
ENSOARG00000004122	RAB24	RAB24, member RAS oncogene family	5	36241235	36242770	-1	protein_coding	5.72511	0.299661	0.210395	0	0.227567	0.491439	0	-0.0720939	0.914777	0
ENSOARG00000004129			10	75606785	75607852	-1	protein_coding	3.73355	-1.34682	1.58547e-05	1	0.313009	0.521298	0	1.65983	0.00711038	1
ENSOARG00000004131	DDRGK1	DDRGK domain containing 1	13	51322212	51335874	1	protein_coding	4.28847	0.0762651	0.824884	0	0.471177	0.210193	0	0.394912	0.54062	0
ENSOARG00000004132			14	41509495	41510188	1	protein_coding	1.65925	0.731695	0.0331368	1	0.67271	0.13299	0	-0.0589849	0.954424	0
ENSOARG00000004134	MED12L	mediator complex subunit 12 like	1	234724666	235047039	-1	protein_coding	4.47228	-0.988265	0.00877255	1	-1.12221	0.0312958	0	-0.133949	0.906883	0
ENSOARG00000004135	CFAP53	cilia and flagella associated protein 53	23	49845835	50062293	-1	protein_coding	4.86751	-0.102658	0.788144	0	-0.641757	0.12662	0	-0.539099	0.448463	0
ENSOARG00000004138			21	41613641	41615042	1	protein_coding	5.76573	0.569059	0.0212537	0	0.697948	0.0390705	0	0.12889	0.854837	0
ENSOARG00000004142			JH922135.1	55	750	1	protein_coding	1.70158	-0.11122	0.804479	0	0.667504	0.171297	0	0.778723	0.332957	0
ENSOARG00000004143	ALDOA	aldolase, fructose-bisphosphate A	24	26218820	26227471	-1	protein_coding	8.25649	0.686517	0.0119617	1	0.174336	0.681264	0	-0.512181	0.418909	0
ENSOARG00000004146	FBXW7	F-box and WD repeat domain containing 7	17	4965419	5185723	1	protein_coding	8.52248	0.380041	0.211076	0	-0.565844	0.147107	0	-0.945885	0.116804	0
ENSOARG00000004147	ZNF507	zinc finger protein 507	14	42152535	42182267	1	protein_coding	5.32041	-0.831403	0.000163524	1	-0.231461	0.507689	0	0.599942	0.259935	0
ENSOARG00000004148			21	7695941	7960552	-1	protein_coding	7.36802	-0.548143	0.136657	0	-1.13817	0.0195167	1	-0.590024	0.481645	0
ENSOARG00000004154	PEX5	peroxisomal biogenesis factor 5	3	207170778	207184986	-1	protein_coding	5.00627	0.519668	0.0339107	0	0.692589	0.0356213	1	0.172921	0.791407	0
ENSOARG00000004155	PMPCA	peptidase, mitochondrial processing alpha subunit	3	2959327	2969109	-1	protein_coding	5.14444	-0.0485573	0.876779	0	0.68864	0.0324431	1	0.737197	0.148913	0
ENSOARG00000004156	SWT1	SWT1, RNA endoribonuclease homolog	12	64255371	64351697	1	protein_coding	5.0576	-0.54762	0.104217	0	-1.5518	0.000698869	1	-1.00418	0.165862	0
ENSOARG00000004157	PIGV	phosphatidylinositol glycan anchor biosynthesis class V	2	239262175	239270811	-1	protein_coding	4.8195	0.303586	0.223646	0	0.203924	0.552349	0	-0.0996617	0.882888	0
ENSOARG00000004158	SRM	spermidine synthase	12	40705626	40709062	1	protein_coding	3.93451	0.151297	0.654462	0	0.757828	0.0439571	0	0.606531	0.340418	0
ENSOARG00000004159	SCAF8	SR-related CTD associated factor 8	8	78070850	78117210	1	protein_coding	7.36009	-0.721977	0.00719707	1	-0.988655	0.00917273	1	-0.266678	0.710149	0
ENSOARG00000004162	FAM222B	family with sequence similarity 222 member B	11	19799477	19808342	-1	protein_coding	3.72085	0.0630165	0.861114	0	0.927579	0.0102573	1	0.864563	0.134571	0
ENSOARG00000004163	CTDP1	CTD phosphatase subunit 1	23	632701	657934	-1	protein_coding	5.9653	0.379457	0.119166	0	0.853687	0.0067729	1	0.47423	0.374835	0
ENSOARG00000004164			20	16608632	16612885	1	protein_coding	4.54015	-0.579096	0.0180435	0	-0.0168273	0.968361	0	0.562269	0.326378	0
ENSOARG00000004166	ADA	adenosine deaminase	13	72594355	72609432	-1	protein_coding	5.28016	0.334268	0.20853	0	0.889239	0.00859135	1	0.55497	0.328166	0
ENSOARG00000004167	NGLY1	N-glycanase 1	26	38515387	38575699	1	protein_coding	6.16898	-0.0680204	0.835709	0	-0.260815	0.482229	0	-0.192795	0.777554	0
ENSOARG00000004168	DPY19L3	dpy-19 like 3 (C. elegans)	14	42201487	42279011	1	protein_coding	5.58853	-0.0514205	0.883869	0	-0.490784	0.177586	0	-0.439363	0.47964	0
ENSOARG00000004172	PTGES3L-AARSD1	PTGES3L-AARSD1 readthrough	11	42464035	42481603	-1	protein_coding	4.42873	-0.486515	0.076343	0	0.331739	0.399342	0	0.818254	0.170282	0
ENSOARG00000004173	GLYR1	glyoxylate reductase 1 homolog	24	3911079	3941073	-1	protein_coding	7.10498	0.473681	0.0497211	0	0.660469	0.0399468	0	0.186787	0.766481	0
ENSOARG00000004174	TAGLN	transgelin	15	27382416	27383822	1	protein_coding	4.06261	0.49866	0.531726	0	0.624206	0.561184	0	0.125546	0.955045	0
ENSOARG00000004175	FZD4	frizzled class receptor 4	21	8036384	8045013	1	protein_coding	2.92383	-0.602485	0.122414	0	-1.92206	0.000345349	1	-1.31957	0.100188	0
ENSOARG00000004179	OTUB1	OTU deubiquitinase, ubiquitin aldehyde binding 1	21	41622618	41630259	1	protein_coding	5.50879	0.7845	0.00217371	1	1.04375	0.00300308	1	0.259246	0.696187	0
ENSOARG00000004181			14	42377288	42387550	1	protein_coding	3.1624	-0.773735	0.00241279	1	-0.575482	0.139491	0	0.198254	0.79275	0
ENSOARG00000004182	ELK4	ELK4, ETS transcription factor	12	2687737	2708935	-1	protein_coding	6.72147	0.047116	0.886958	0	-0.113171	0.77789	0	-0.160287	0.81396	0
ENSOARG00000004185			6	71842617	71855328	1	protein_coding	3.38886	-0.739389	0.00515058	1	-0.408303	0.33962	0	0.331085	0.657714	0
ENSOARG00000004188			5	36243381	36246372	1	protein_coding	5.89771	0.366102	0.214179	0	0.470197	0.228578	0	0.104095	0.898812	0
ENSOARG00000004190	CHAC2	ChaC cation transport regulator homolog 2	3	70189842	70197915	-1	protein_coding	2.80295	0.101587	0.852422	0	-0.353147	0.599501	0	-0.454734	0.688717	0
ENSOARG00000004192			16	5360561	5367338	-1	protein_coding	3.6033	0.619027	0.0280263	0	1.07037	0.00672963	0	0.451343	0.512527	0
ENSOARG00000004194	TIAM2	T-cell lymphoma invasion and metastasis 2	8	78339758	78484825	1	protein_coding	4.85184	2.73727	0.00108373	1	-2.28142	0.0465612	0	-5.01869	0.00095273	1
ENSOARG00000004196	TM9SF2	transmembrane 9 superfamily member 2	10	75682098	75734307	1	protein_coding	7.40199	0.0593557	0.858863	0	-0.546119	0.124131	0	-0.605474	0.290678	0
ENSOARG00000004198	SCIMP	SLP adaptor and CSK interacting membrane protein	11	25910084	25916692	1	protein_coding	3.33154	-0.793905	0.0152831	1	-0.515816	0.278031	0	0.278089	0.7512	0
ENSOARG00000004199	ANKRD27	ankyrin repeat domain 27	14	42391553	42450740	-1	protein_coding	5.64842	-0.456307	0.0833004	0	-0.270758	0.471733	0	0.185549	0.791327	0
ENSOARG00000004200	HCN3	hyperpolarization activated cyclic nucleotide gated potassium channel 3	1	104019844	104029305	1	protein_coding	2.89161	1.05856	8.95152e-05	1	0.657888	0.0817958	0	-0.400676	0.546282	0
ENSOARG00000004207	MYO1F	myosin IF	5	14805504	14832555	-1	protein_coding	7.30893	-0.235885	0.388233	0	-0.0779839	0.847004	0	0.157901	0.815402	0
ENSOARG00000004209	P2RY13	purinergic receptor P2Y13	1	234827901	234829429	1	protein_coding	2.6144	-1.03891	0.00747514	1	-1.71186	0.00251293	1	-0.67295	0.467659	0
ENSOARG00000004211	NUDT19	nudix hydrolase 19	14	42465168	42471524	1	protein_coding	3.70053	0.235214	0.451279	0	0.683794	0.0684507	0	0.44858	0.493107	0
ENSOARG00000004215	NFATC1	nuclear factor of activated T-cells 1	23	748323	799990	-1	protein_coding	7.11666	0.607013	0.0437287	1	1.34247	0.0007029	1	0.735458	0.260539	0
ENSOARG00000004216	TFB1M	transcription factor B1, mitochondrial	8	78485460	78545053	-1	protein_coding	3.33795	-1.22976	5.66264e-05	1	-0.306467	0.523052	0	0.923294	0.196919	0
ENSOARG00000004217	CKAP5	cytoskeleton associated protein 5	15	74915486	75009878	-1	protein_coding	6.84755	-0.493577	0.0508472	0	-0.66774	0.0547512	0	-0.174163	0.800608	0
ENSOARG00000004218	MBD1	methyl-CpG binding domain protein 1	23	50066697	50079379	-1	protein_coding	6.7354	0.658621	0.00571591	1	0.71763	0.0277469	0	0.0590092	0.936626	0
ENSOARG00000004219	PPM1H	protein phosphatase, Mg2+/Mn2+ dependent 1H	3	156511682	156807677	1	protein_coding	6.93222	-0.349399	0.65437	0	-2.74098	0.00429264	1	-2.39158	0.0903187	0
ENSOARG00000004222	ABHD5	1-acylglycerol-3-phosphate O-acyltransferase ABHD5	19	15488893	15526261	1	protein_coding	5.38705	0.179074	0.783822	0	-1.51763	0.038474	1	-1.69671	0.130907	0
ENSOARG00000004227	CCDC6	coiled-coil domain containing 6	25	15389097	15444034	-1	protein_coding	6.55925	-0.49703	0.038305	0	-0.208614	0.56785	0	0.288416	0.630608	0
ENSOARG00000004232	BRMS1	breast cancer metastasis suppressor 1	21	43692683	43696794	-1	protein_coding	5.01244	0.154086	0.582964	0	0.498825	0.127928	0	0.344739	0.545462	0
ENSOARG00000004233	PML	promyelocytic leukemia	18	33464259	33515248	-1	protein_coding	7.50432	0.366029	0.19195	0	0.965694	0.00582688	1	0.599666	0.311214	0
ENSOARG00000004234	SLC45A3	solute carrier family 45 member 3	12	2724330	2738876	-1	protein_coding	4.55049	-0.151202	0.624411	0	0.388985	0.301236	0	0.540187	0.3656	0
ENSOARG00000004235			5	36247139	36251260	-1	protein_coding	2.51214	0.0215121	0.954847	0	0.560805	0.1475	0	0.539293	0.399085	0
ENSOARG00000004236	EMC6	ER membrane protein complex subunit 6	11	23975860	23976192	1	protein_coding	3.43976	0.89537	0.000451698	1	0.519686	0.152032	0	-0.375684	0.54937	0
ENSOARG00000004237	G6PD	glucose-6-phosphate dehydrogenase	X	77099954	77114323	1	protein_coding	7.06213	0.199041	0.483699	0	0.337735	0.341	0	0.138694	0.84259	0
ENSOARG00000004239	CPEB4	cytoplasmic polyadenylation element binding protein 4	16	5642018	5715828	1	protein_coding	7.19903	0.108191	0.778072	0	-1.10379	0.00830127	1	-1.21198	0.0503458	0
ENSOARG00000004242			12	28955253	28971966	1	protein_coding	3.59223	-0.47977	0.115627	0	-0.592599	0.165279	0	-0.112829	0.901185	0
ENSOARG00000004243	SDCCAG3	serologically defined colon cancer antigen 3	3	2970447	2975352	1	protein_coding	5.23521	0.613582	0.0054909	1	0.466994	0.131222	0	-0.146589	0.810268	0
ENSOARG00000004245	ARID1B	AT-rich interaction domain 1B	8	80106814	80481520	1	protein_coding	9.34437	-0.10469	0.787335	0	-0.567069	0.17979	0	-0.462379	0.52303	0
ENSOARG00000004246	CNPY3	canopy FGF signaling regulator 3	20	16651905	16659658	1	protein_coding	6.37839	0.665552	0.0142347	1	0.838985	0.0238757	1	0.173433	0.815675	0
ENSOARG00000004248	FAM3A	family with sequence similarity 3 member A	X	77121798	77127211	1	protein_coding	3.74397	0.39431	0.160715	0	0.952134	0.00867217	1	0.557823	0.361166	0
ENSOARG00000004252	ILVBL	ilvB acetolactate synthase like	5	7795896	7808865	1	protein_coding	4.90527	0.0879218	0.767068	0	0.586936	0.0696789	0	0.499014	0.353032	0
ENSOARG00000004255	TMEM242	transmembrane protein 242	8	80595200	80604155	-1	protein_coding	3.14851	0.610231	0.0164291	0	0.0360671	0.938061	0	-0.574164	0.346292	0
ENSOARG00000004256	UBL4A	ubiquitin like 4A	X	77136561	77138882	1	protein_coding	4.3867	0.557173	0.0514125	0	0.504577	0.195041	0	-0.0525963	0.953034	0
ENSOARG00000004257	ME3	malic enzyme 3	21	8306989	8531593	1	protein_coding	2.91144	0.31038	0.389821	0	0.670879	0.133081	0	0.360499	0.658756	0
ENSOARG00000004261	RSAD1	radical S-adenosyl methionine domain containing 1	11	35768177	35774306	-1	protein_coding	1.30986	-0.0978882	0.813227	0	-0.479055	0.295548	0	-0.381167	0.632004	0
ENSOARG00000004262	NUCKS1	nuclear casein kinase and cyclin dependent kinase substrate 1	12	2777098	2786371	-1	protein_coding	5.12532	-0.356537	0.184631	0	-0.396691	0.28546	0	-0.0401538	0.960364	0
ENSOARG00000004263	ZDHHC14	zinc finger DHHC-type containing 14	8	80649877	80939634	1	protein_coding	7.82833	0.0829418	0.810889	0	0.40145	0.278793	0	0.318508	0.630678	0
ENSOARG00000004266	LAGE3	L antigen family member 3	X	77145705	77147108	1	protein_coding	2.25633	-0.0358351	0.928469	0	0.131683	0.788317	0	0.167518	0.843656	0
ENSOARG00000004268			12	40740983	40745026	-1	protein_coding	4.5592	-0.000181573	0.999685	0	-0.159103	0.710758	0	-0.158921	0.835004	0
ENSOARG00000004269	TOP2B	topoisomerase (DNA) II beta	26	38646759	38702993	1	protein_coding	8.25001	-0.593482	0.0329085	0	-0.829957	0.0322087	1	-0.236475	0.749232	0
ENSOARG00000004275	ARID1A	AT-rich interaction domain 1A	2	239278909	239322378	-1	protein_coding	8.64966	0.332765	0.215085	0	0.472666	0.17553	0	0.139901	0.84317	0
ENSOARG00000004276	SNX9	sorting nexin 9	8	81095192	81164643	1	protein_coding	5.77943	0.173016	0.611436	0	-0.306136	0.46462	0	-0.479153	0.474804	0
ENSOARG00000004277			24	39599497	39872553	-1	protein_coding	5.47381	0.680462	0.0762169	0	0.465859	0.346089	0	-0.214603	0.83033	0
ENSOARG00000004278			22	15377629	15490853	1	protein_coding	3.28184	-1.27039	0.0216065	1	-2.8903	0.000530546	1	-1.61991	0.196461	0
ENSOARG00000004285	CERS6	ceramide synthase 6	2	139486616	139831507	-1	protein_coding	7.51811	-0.844933	0.0350711	1	-1.64079	0.00340947	1	-0.795862	0.389985	0
ENSOARG00000004289	TAS1R3	taste 1 receptor member 3	12	49264665	49267724	-1	protein_coding	2.54789	0.718547	0.0204829	1	1.7534	3.75724e-05	1	1.03486	0.116967	0
ENSOARG00000004292	ADAMTS10	ADAM metallopeptidase with thrombospondin type 1 motif 10	5	14844882	14866696	-1	protein_coding	6.17667	-0.00573581	0.986012	0	0.739078	0.0281356	1	0.744814	0.165115	0
ENSOARG00000004295	ATP9B	ATPase phospholipid transporting 9B (putative)	23	825189	980419	-1	protein_coding	7.63252	0.0991198	0.762461	0	0.339056	0.358746	0	0.239936	0.723159	0
ENSOARG00000004296			9	16454350	16455150	1	protein_coding	1.62984	0.400639	0.280033	0	1.00452	0.031032	1	0.603877	0.445419	0
ENSOARG00000004300			5	36284842	36482758	-1	protein_coding	6.30187	0.370949	0.143038	0	0.454813	0.167893	0	0.0838633	0.905609	0
ENSOARG00000004301	STK39	serine/threonine kinase 39	2	140068741	140315412	1	protein_coding	5.32578	-0.227929	0.54274	0	0.0910812	0.864463	0	0.319011	0.704342	0
ENSOARG00000004302	C1orf74	chromosome 1 open reading frame 74	12	71659955	71660764	1	protein_coding	2.436	-0.10515	0.751023	0	0.344012	0.368156	0	0.449162	0.471384	0
ENSOARG00000004305	FAF1	Fas associated factor 1	1	24699378	25184908	-1	protein_coding	8.44463	0.116778	0.764249	0	-0.407942	0.349396	0	-0.52472	0.467822	0
ENSOARG00000004306	CEP89	centrosomal protein 89	14	42612558	42691696	-1	protein_coding	3.65773	-0.542942	0.07452	0	-0.624065	0.13018	0	-0.0811233	0.930889	0
ENSOARG00000004307			4	13917981	13940636	-1	protein_coding	5.23085	-0.249481	0.364625	0	-0.63907	0.0690174	0	-0.389589	0.519573	0
ENSOARG00000004308	KLHL18	kelch like family member 18	19	52237982	52284275	-1	protein_coding	5.29846	-0.0819557	0.788144	0	-0.156941	0.671699	0	-0.074985	0.917417	0
ENSOARG00000004309	STOML1	stomatin like 1	18	33517886	33526166	1	protein_coding	2.8054	0.939672	0.00320231	1	0.472245	0.279446	0	-0.467426	0.535924	0
ENSOARG00000004310	CXXC1	CXXC finger protein 1	23	50117450	50121855	-1	protein_coding	5.93143	0.111426	0.698671	0	0.535016	0.0987006	0	0.423591	0.443542	0
ENSOARG00000004315	ACSF2	acyl-CoA synthetase family member 2	11	35776073	35807792	-1	protein_coding	5.98866	0.0639156	0.834041	0	0.825866	0.0103952	1	0.761951	0.13473	0
ENSOARG00000004316	RUNDC1	RUN domain containing 1	11	42482007	42489509	1	protein_coding	3.54952	0.142836	0.636229	0	0.543556	0.121453	0	0.40072	0.507312	0
ENSOARG00000004319	PLXNA3	plexin A3	X	77146243	77163097	-1	protein_coding	4.03156	0.447835	0.14569	0	0.967671	0.0155664	1	0.519835	0.449498	0
ENSOARG00000004320	FAAP24	Fanconi anemia core complex associated protein 24	14	42691940	42694902	1	protein_coding	3.35469	0.338912	0.206058	0	0.502948	0.155967	0	0.164036	0.814116	0
ENSOARG00000004328	ELOVL6	ELOVL fatty acid elongase 6	6	15304708	15439182	1	protein_coding	3.84705	-0.547549	0.0703134	0	-0.304071	0.495121	0	0.243477	0.763933	0
ENSOARG00000004329	SRP72	signal recognition particle 72	6	71861090	71889051	1	protein_coding	6.14285	-0.100344	0.742749	0	-0.386667	0.272563	0	-0.286323	0.644944	0
ENSOARG00000004333	LCORL	ligand dependent nuclear receptor corepressor like	6	37365236	37452332	-1	protein_coding	5.75976	-0.871418	0.00319106	1	-1.67056	8.63171e-05	1	-0.799144	0.24267	0
ENSOARG00000004338	RHOBTB1	Rho related BTB domain containing 1	25	16519018	16642900	-1	protein_coding	1.85534	-0.670893	0.039958	0	-1.02311	0.0284827	1	-0.352214	0.685498	0
ENSOARG00000004341	RUSC1	RUN and SH3 domain containing 1	1	104059269	104077285	1	protein_coding	4.60613	-0.893638	0.000150708	1	-0.14921	0.702408	0	0.744428	0.173782	0
ENSOARG00000004342	UBN1	ubinuclein 1	24	3941144	3970626	1	protein_coding	7.84239	1.07922	1.75083e-05	1	0.161168	0.682933	0	-0.918056	0.0890155	0
ENSOARG00000004345	GTF2H5	general transcription factor IIH subunit 5	8	81357231	81368412	1	protein_coding	2.84427	0.221527	0.419011	0	-0.0426593	0.920742	0	-0.264186	0.680119	0
ENSOARG00000004346			12	78016126	78016350	1	protein_coding	2.8174	0.641929	0.0379458	1	0.922626	0.0295012	1	0.280697	0.727315	0
ENSOARG00000004348	CLYBL	citrate lyase beta like	10	75962536	75995808	1	protein_coding	3.69721	-0.455356	0.0848718	0	-0.305747	0.426968	0	0.149609	0.843084	0
ENSOARG00000004350	MTDH	metadherin	9	79102195	79157222	-1	protein_coding	8.11439	0.31413	0.266929	0	-0.675605	0.0625378	0	-0.989735	0.0682451	0
ENSOARG00000004352	SIAH2	siah E3 ubiquitin protein ligase 2	1	235410094	235429513	1	protein_coding	5.26544	0.553298	0.022317	0	0.31796	0.366329	0	-0.235338	0.709016	0
ENSOARG00000004355	GATB	glutamyl-tRNA amidotransferase subunit B	17	5828923	5925943	1	protein_coding	4.86102	-0.1124	0.731064	0	0.498071	0.174561	0	0.610472	0.311214	0
ENSOARG00000004356	CARD11	caspase recruitment domain family member 11	24	40316370	40355402	1	protein_coding	7.87284	0.691936	0.0117439	1	1.07757	0.00412028	1	0.385638	0.560315	0
ENSOARG00000004360	SNAPC4	small nuclear RNA activating complex polypeptide 4	3	2979687	3001287	1	protein_coding	5.995	0.367484	0.177608	0	0.751839	0.0324581	1	0.384354	0.529442	0
ENSOARG00000004361	ANLN	anillin actin binding protein	4	60803769	60856028	-1	protein_coding	2.64349	-0.993116	4.44971e-05	1	-0.916859	0.0180857	1	0.0762568	0.930878	0
ENSOARG00000004362	KIF1C	kinesin family member 1C	11	26004562	26025884	-1	protein_coding	4.74891	-0.172271	0.595113	0	0.395598	0.32407	0	0.567869	0.371909	0
ENSOARG00000004364	TULP4	tubby like protein 4	8	81455004	81595431	1	protein_coding	4.75305	-0.275338	0.40449	0	0.119331	0.806822	0	0.394669	0.590281	0
ENSOARG00000004365	GPATCH1	G-patch domain containing 1	14	42781855	42836994	1	protein_coding	4.00346	-1.38309	2.11726e-07	1	-0.466176	0.250523	0	0.916915	0.142972	0
ENSOARG00000004366	MON2	MON2 homolog, regulator of endosome-to-Golgi trafficking	3	156866668	156976887	-1	protein_coding	7.90397	0.272194	0.423507	0	-0.8289	0.045147	1	-1.10109	0.0812417	0
ENSOARG00000004367			11	13957333	13958754	1	protein_coding	3.14688	-2.01005	3.3134e-10	1	-1.6928	0.000624515	1	0.317249	0.730416	0
ENSOARG00000004370			11	42498733	42499925	1	protein_coding	6.95933	0.26386	0.413443	0	0.00980275	0.984721	0	-0.254058	0.736419	0
ENSOARG00000004372	PIK3C2A	phosphatidylinositol-4-phosphate 3-kinase catalytic subunit type 2 alpha	15	34893900	34986804	1	protein_coding	5.77058	-0.606756	0.030129	0	-1.50896	0.000142512	1	-0.9022	0.144256	0
ENSOARG00000004374			23	2255851	2287490	1	protein_coding	6.85818	0.641259	0.0197904	1	-0.125235	0.774418	0	-0.766494	0.197582	0
[truncated: 8,616 more rows]
