# Supplementary material for: Molecular Signature of Aluminum Hydroxide Adjuvant in Ovine PBMCs by Integrated mRNA and microRNA Transcriptome Sequencing
Source: Front Immunol. 2018 Oct 23;9:2406. doi: 10.3389/fimmu.2018.02406 (PMC6206264; doi:10.3389/fimmu.2018.02406)
Supplement: Supplementary file 4 [file Table_4.XLSX]

## Sheet: mRNA
Table S4: Expression of the selected mRNAs and miRNAs measured by RT-qPCR for validation of RNA-seq data. Those differentially expressed are shown in bold.
Vac Tf vs Vac T0
Gene	log2FC
	RNA-seq	qPCR
CNTLN	-0.767093	-5.49621
EGR2	-0.48039	-2.56381
GPRC5C	0.798435	0.373402
HGF	-0.202394	-5.8756
NRXN2	0.935533	-3.02011
SAMD4B	1.77308	0.556102
SKAP2	-0.743848	-4.47468
TREM1	0.814421	-1.36301
WDR5B	0.423203	-5.69937
Adj Tf vs Adj T0
Gene	log2FC
	RNA-seq	qPCR
CNTLN	-2.43738	-4.55031
EGR2	-2.21267	-0.970815
GPRC5C	2.33072	1.73681
HGF	-3.61546	-3.64375
NRXN2	1.8898	3.47437
SAMD4B	1.15143	0.354548
SKAP2	-3.47072	-2.66679
TREM1	-1.13769	-0.172747
WDR5B	-2.54295	-3.48405
Adj Tf vs Vac Tf
Gene	log2FC
	RNA-seq	qPCR
CNTLN	-1.67029	-0.920618
EGR2	-1.73228	0.524085
GPRC5C	1.53229	1.1166
HGF	-3.41306	-0.155943
NRXN2	0.954272	4.13593
SAMD4B	-0.621651	-0.824717
SKAP2	-2.72687	0.0841124
TREM1	-1.95211	-0.849482
WDR5B	-2.96616	-0.0490025

## Sheet: miRNA
Table S4: Expression of the selected mRNAs and miRNAs measured by RT-qPCR for validation of RNA-seq data. Those differentially expressed are shown in bold.
Adj Tf vs Adj T0
Gene	log2FC
	RNA-seq	qPCR
oar-let-7b	1.576	0.639602
oar-miR-19b	-1.799	-0.869542
oar-miR-25	2.171	0.695613
