# Supplementary material for: Molecular Signature of Aluminum Hydroxide Adjuvant in Ovine PBMCs by Integrated mRNA and microRNA Transcriptome Sequencing
Source: Front Immunol. 2018 Oct 23;9:2406. doi: 10.3389/fimmu.2018.02406 (PMC6206264; doi:10.3389/fimmu.2018.02406)
Supplement: Supplementary file 5 [file Table_5.xlsx]

## Sheet: Hoja1
Table S5: Basic information for predicted new miRNAs.
name-5p	name-3p	Homology	Homologous Species	Sample Count*3	Chromosome	Start Position	End Position	Strand	5pSeq	3pSeq
new-miR-2284x-5p	new-miR-2284x-3p	bta-miR-2284x*2	Bos Taurus	12	7	3860805	3860874	-	UGAAAAGUUCGUUCGGGUUUUU	AAACACGAACAAACUUUUCGGC
new-miR-2284v-5p	new-miR-2284v-3p	bta-miR-2284v*2	Bos Taurus	1	2	2929887	2929954	+	UAAAAAGUUCCUUUGGGUUUUC	AAAACCCGAAGGAACAUUUUGU
new-miR-7859-5p	new-miR-7859-3p	bta-miR-7859*2	Bos Taurus	2	7	82186246	82186314	+	AUGUGAAAUUACCAGUAUUUGU	AAAAACUGGCAGCUUCAUGUAA
new-miR-2284ab-5p	new-miR-2284ab-3p	bta-miR-2284ab*2	Bos Taurus	9	6	101634752	101634821	+	UAAAAGUUUGGUUGGGUUUUUC	AAAAUCUGAACAAACUUUCCGG
new-miR-2284a-5p	new-miR-2284a-3p	bta-miR-2284a*2	Bos Taurus	1	10	16959636	16959704	+	AGAAGUUCGUUUGGGUUUUCCUG	AAGAACCUGAAUGAACCUUUUGU
new-miR-2285k-5p	new-miR-2285k-3p	bta-miR-2285k*2	Bos Taurus	4	12	49020361	49020428	-	AAAAGUUCAUUUGGGUUGUUC	GAAAACCUGAAUGAACUUAUUG
new-miR-2312-5p	new-miR-2312-3p	bta-miR-2312*2	Bos Taurus	2	13	6063701	6063768	-	AAAAGUUCAUUUGGGUUGUUC	GAAAACCUGAAUGAACUUAUCG
new-miR-2285u-5p	new-miR-2285u-3p	bta-miR-2285u*2	Bos Taurus	4	3	11836940	11837005	+	AAAGUUCGUUCAGGCUUUUCUGA	GAAAAACCUGAGCAAACUUUUG
new-miR-2285ad-5p	new-miR-2285ad-3p	bta-miR-2285ad*2	Bos Taurus	1	11	45789038	45789107	+	GAAAGUUCAUUUGGGUUUUUACC	AAAAACCCCAAUGAGCUGUUUGG
new-miR-2284y-5p	new-miR-2284y-3p	bta-miR-2284y*2	Bos Taurus	1	23	30998302	30998377	-	GAAAAGUUCGUUCGGGUUUUUCA	GAAAAUCCGAACGAACUUUUCGG
new-miR-98-5p	new-miR-98-3p	hsa-miR-98/bta-let-7e*2	Human/Bos Taurus	3	X	49399108	49399199	+	CUGAGGUAGUAAGUUGUAUUGUU	UAUACAACUUACUACUUUCCUU
new-mir-X1-5p	new-mir-X1-3p	oar-miR-20*1	Ovis aries	5	3	10715776	10715859	-	UGACACAACUGAGCGACUGAGC	UCAGUCAUUCCGUUGUGUCCGA
new-mir-X2-5p	new-mir-X2-3p	oar-miR-34-i*1	Ovis aries	3	26	40865965	40866028	-	UUGUUGUCAGGAGUCACUGCUC	GCAGCAACUCCUGACAACUAGA
new-mir-X3-5p	new-mir-X3-3p			1	10	52488762	52488858	-	UAUGGCAAGACUCCGAGCUUCU	AACUGCUCGAGUUUUGUCUCUGU
new-mir-X4-5p	new-mir-X4-3p	oar-miR-13*1	Ovis aries	7	7	99105323	99105394	-	UUCUGAGACAGGAGGGCAGGUG	CCUGUCCUCCUGUCUCAGAAGU
new-mir-X5-5p	new-mir-X5-3p	oar-miR-21*1	Ovis aries	10	1	264630164	264630234	+	UCCCCGAGUCCCUGGCGUGCACU	UGUACUCUGGGACUCGGGUGU
new-mir-X6-5p	new-mir-X6-3p			3	24	1371977	1372047	-	UCACGCCAUCUCUGAGGGGCU	CCUCCUCAGAGCUGGCGUGUUU
new-mir-X7-5p	new-mir-X7-3p			4	7	89185353	89185423	-	AAAAGGUUCAUUUGGGUUUCUCU	AAAACUCAGAUGAACUUUUUGGA
new-mir-X8-5p	new-mir-X8-3p			3	20	47780193	47780262	+	CCCAGUGUUAUGCUUGUGUGUGU	UAACACAUGUCAUAACGCGGGGC
new-mir-X9-5p	new-mir-X9-3p			1	3	204766096	204766171	+	AACUAAAAAUUCCACAUGCUCU	CAGCAUGUAGAAUCUUUGGUUG
new-mir-X10-5p	new-mir-X10-3p			5	3	207819257	207819327	-	UGUGGACCCAGGGAGCCGGGA	UUGCUUCCUUGUGUCCACAGU
new-mir-X11-5p	new-mir-X11-3p			1	11	54782841	54782917	+	UGGGGGUGGGGAGGGCGUGUGU	UCACGGCCUCUCUGCCCCCAG
new-mir-X12-5p	new-mir-X12-3p			1	8	26457323	26457391	-	ACCCCCUUACUUCUGUUUAACC	UUAAACAGGACUAAGGUGUUAG
new-mir-X13-5p	new-mir-X13-3p	cfa-miR-8903	Canis lupus	2	16	41892363	41892434	+	UCUUGGGCCCCACCCCUGGAGA	AUCUGGGGUAGGGCCUGGGAAU
new-mir-X14-5p	new-mir-X14-3p			1	18	66599903	66599968	+	UGAGGCAACUGAGCGUGCAUGUA	CAUGCGACUCAGCUGACCCAUU
new-mir-X15-5p	new-mir-X15-3p			1	20	30629517	30629610	+	GACGAGGUGGCCGAGUGGUU	UCGAAUCCCAUCCUCGUCGU
new-mir-X16-5p	new-mir-X16-3p	PC-5p-12916	Cervus elaphus	1	25	33098034	33098102	-	AGCCCUUCCCUUUCACUGGCCU	UCUGGUGGGAAGGAAGGGACACU
new-mir-X17-5p	new-mir-X17-3p	oar-miR-33f*1	Ovis aries	1	4	11814178	11814247	+	AGAGAGCGACUGUGCUUAGAAGA	CUGCUGAGCCGUCGCUUUCACU
new-mir-X18-5p	new-mir-X18-3p			3	12	76518249	76518318	-	AAGAGGUUCAUUCAGGGUUUU	AAACCCUGAACGAAGGUCUUGG
new-mir-X19-5p	new-mir-X19-3p	oar-miR-9*1	Ovis aries	2	1	100178405	100178473	-	CGCUGGCCCGCCCCGCUCCAGU	UGGAGCCGGAGCUGGUUAGCGG
new-mir-X20-5p	new-mir-X20-3p			2	6	22831712	22831780	-	CAAGGCAGGCAGAGUAGGGCUGU	GGCCCUGCCCUUCCUGCCUGUU
new-mir-X21-5p	new-mir-X21-3p			2	14	52185412	52185481	+	UUGGAAGGGAGAAGGGGAAGAGG	UCUGCCCACUGUUUCCUUCCAGC
new-mir-X22-5p	new-mir-X22-3p			1	3	3765801	3765872	+	CUCAGGGUCAGAGCUGCGGGUGUGU	UGGCCCUGCUCUGUCCUGUAG
new-mir-X23-5p	new-mir-X23-3p	oar-miR-38f*1	Ovis aries	1	3	163097482	163097548	-	GAGGGUUUGGGUUAACAUCUG	UGAUGUUUAUCUGGAUCCUCA
new-mir-X24-5p	new-mir-X24-3p			3	3	192451976	192452044	+	ACAAAGAGGACACGGCUGAAGU	UUCAGCCGUGUCCUCUUUGCGA
new-mir-X25-5p	new-mir-X25-3p			1	13	38105148	38105227	+	CAGGGAGGUGUCUCAGUGACAAGUU	CUUGCUGGAUGACCUCCCUGCC
new-mir-X26-5p	new-mir-X26-3p			1	1	105931862	105931934	+	UAUGCCUCAGAAUGAUCUAUUU	AUAGAUCAUUCUGAAGCAUAGU
new-mir-X27-5p	new-mir-X27-3p	oar-miR-15*1	Ovis aries	1	14	52869310	52869381	-	CGCAGAGGCGGGAGGUAUGACC	CUCUACCCCUCGCCUCUGCAG
new-mir-X28-5p	new-mir-X28-3p			2	14	60548854	60548919	+	UCCCGGGCUGGAGGAGUCUGCA	CGUCUCGUCCCGCCCGGGGAG
*1 miRNA in RNACentral
*2 miRNA in miRBase
*3 The number of samples in which the miRNA has been predicted
